# Supplementary material for: Anthropization and host habitat influence the abundance of Dermanyssoidea and Trombiculoidea in northwestern Mexico
Source: Exp Appl Acarol. 2025 Feb 12;94(2):37. doi: 10.1007/s10493-025-01005-x (PMC11814010; doi:10.1007/s10493-025-01005-x)
Supplement: Supplementary file 1 — Supplementary file1 (XLSX 20 KB) [file 10493_2025_1005_MOESM1_ESM.xlsx]

## Sheet: IRA
Baja California 2018										Baja California 2018 - IRA
Class	Trees (2)	Crops (5)	Rangeland	Total						Class		Trees (2)	Crops (5)	Rangeland	Total	IRA
Value assigned	0	0.5	0							Value assigned		0	0.5	0
Mexicali Valley		302		302						Mexicali Valley	1		151		151	0.5
Rancho El Tecolote			304	304						Rancho El Tecolote	2			0	0	0
PNC1917	9		295	304						PNC1917	3	0		0	0	0
Baja California 2020										Baja California 2020 - IRA
Class	Grids	Water (1)	Crops (5)	Built Area (7)	Bare ground (8)	Rangeland (11)	Rangeland (11')	Total		Class	Grids	Water (1)	Crops (5)	Built Area (7)	Bare ground (8)	Rangeland (11)	Rangeland (11')	Total	IRA
Value assigned		0	0.5	1		0	0.5			Value assigned		0	0.5	1		0	0.5
Río Colorado	C1	48				255		303		Río Colorado	C1	0				0		0	0
	C2					303		303			C2	0				0		0	0
	C3	144				159		303			C3	0				0		0	0
	C4					305		305			C4	0				0		0	0
Rancho El Peligro	C1		72	231				303		Rancho El Peligro	C1	0	36	231				267	0.881188
	C2		304					304			C2	0	152	0				152	0.5
	C3		302					302			C3	0	151	0				151	0.5
	C4		15	100			188	303			C4	0	7.5	100			94	107.5	0.354785
Mexicali	C1			310				310		Mexicali	C1	0	0	310			0	310	1
	C2			240			68	308			C2	0	0	240			34	240	0.779221
	C3	11	292					303			C3	0	146	0			0	146	0.481848
	C4			216			87	303			C4	0	0	216			43.5	216	0.712871
Baja California 2021										Baja California 2021 - IRA
Class	Grids	Water (1)	Crops (5)	Built Area (7)	Bare ground (8)	Rangeland (11)	Rangeland (11')	Total		Class	Grids	Water (1)	Crops (5)	Built Area (7)	Bare ground (8)	Rangeland (11)	Rangeland (11')	Total	IRA
Value assigned		0	0.5	1	0.5	0	0.5					0	0.5	1	0.5	0	0.5
Río Colorado	C1	48				255		303		Río Colorado	C1	0				0		0	0
	C2					303		303			C2	0				0		0	0
	C3	146				157		303			C3	0				0		0	0
	C4					305		305			C4	0				0		0	0
Rancho El Peligro	C1		96	207				303		Rancho El Peligro	C1	0	48	207				255	0.841584
	C2		304					304			C2	0	152	0				152	0.5
	C3		302		1			303			C3	0	151	0	0.5			151.5	0.5
	C4		14	43			246	303			C4	0	7	43			123	173	0.570957
Mexicali	C1			310				310		Mexicali	C1	0	0	310			0	310	1
	C2			236			72	308			C2	0	0	236			36	272	0.883117
	C3	12	290					302			C3	0	145	0			0	145	0.480132
	C4		14	43			246	303			C4	0	7	43			123	173	0.570957
Chihuahua 2019							Chihuahua 2019 - IRA
Class	Grids	Crops (5)	Built Area (7)	Rangeland (11')	Total		Class	Grids	Crops (5)	Built Area (7)	Rangeland (11')	Total	IRA
Value assigned		0.5	1	0.5					0.5	1	0.5
Monteverde	C1	308			308		Monteverde	C1	154			154	0.5
	C2	306			306			C2	153			153	0.5
	C3			308	308			C3	0		154	154	0.5
	C4			308	308			C4	0		154	154	0.5
Janos	C1		308		308		Janos	C1	0	308		308	1
	C2		302		302			C2	0	302		302	1
	C3	302			302			C3	151			151	0.5
	C4	308			308			C4	154			154	0.5
Chihuahua 2020							Chihuahua 2020 - IRA
Class	Grids	Crops (5)	Built Area (7)	Rangeland (11')	Total		Class	Grids	Crops (5)	Built Area (7)	Rangeland (11')	Total	IRA
Value assigned		0.5	1	0.5			Value		0.5	1	0.5
Monteverde	C1	308			308		Monteverde	C1	154			154	0.5
	C2	306			306			C2	153			153	0.5
	C3			308	308			C3	0		154	154	0.5
	C4			308	308			C4	0		154	154	0.5
Janos	C1		308		308		Janos	C1	0	308		308	1
	C2		312		312			C2	0	312		312	1
	C3	312			312			C3	156			156	0.5
	C4	308			308			C4	154			154	0.5
Chihuahua 2021							Chihuahua 2021 - IRA
Class	Grids	Crops (5)	Rangeland (11)	Rangeland (11')	Total		Tipo	Cuadrante	Crops (5)	Rangeland (11)	Rangeland (11')	Total	IRA
Value assigned		0.5	0	0.5			Puntaje		0.5	0	0.5
Rancho El Uno, Bosque	C1		302		302		Rancho El Uno, Bosque	C1		0		0	0
	C2		308		308			C2		0		0	0
	C3		303		303			C3		0		0	0
	C4		300		300			C4		0		0	0
Monteverde	C1	304			304		Monteverde	C1	152			152	0.5
	C2	303			303			C2	151.5			151.5	0.5
	C3			303	303			C3			151.5	151.5	0.5
	C4			302	302			C4			151	151	0.5
Sonora 2019							Sonora 2019 - IRA
Class	Grids	Built Area (7)	Rangeland (11)	Rangeland (11')	Total		Class	Cuadrante	Built Area (7)	Rangeland (11)	Rangeland (11')	Total	IRA
Value assigned		1	0	0.5					1	0	0.5
Rancho Los Fresnos	C1		298		298		Rancho Los Fresnos	C1		0		0	0
	C2		302		302			C2		0		0	0
	C3		300		300			C3		0		0	0
	C4		303		303			C4		0		0	0
Ejido José María Morelos	C1			304	304		Ejido José María Morelos	C1			152	152	0.5
	C2			303	303			C2			151.5	151.5	0.5
	C3			300	300			C3			150	150	0.5
	C4			303	303			C4			151.5	151.5	0.5
Cananea	C1	243		60	303		Cananea	C1	243		30	273	0.90099
	C2	213		97	310			C2	213		48.5	261.5	0.843548
	C3	166		140	306			C3	166		70	236	0.771242
	C4			303	303			C4	0		151.5	151.5	0.5
Sonora 2022							Sonora 2022 - IRA
Class	Grids	Built Area (7)	Rangeland (11)	Rangeland (11')	Total		Class	Grids	Built Area (7)	Rangeland (11)	Rangeland (11')	Total	IRA
Value assigned		1	0	0.5
Rancho Los Fresnos	C1		298		298		Rancho Los Fresnos	C1		0		0	0
	C2		302		302			C2		0		0	0
	C3		300		300			C3		0		0	0
	C4		303		303			C4		0		0	0
Ejido José María Morelos	C1			304	304		Ejido José María Morelos	C1			152	152	0.5
	C2			303	303			C2			151.5	151.5	0.5
	C3			300	300			C3			150	150	0.5
	C4			303	303			C4			151.5	151.5	0.5
Cananea	C1	243		60	303		Cananea	C1	243		30	273	0.90099
	C2	211		89	300			C2	211		44.5	255.5	0.851667
	C3	235		71	306			C3	235		35.5	270.5	0.883987
	C4			303	303			C4			151.5	151.5	0.5
