# Supplementary material for: Anthropization and host habitat influence the abundance of Dermanyssoidea and Trombiculoidea in northwestern Mexico
Source: Exp Appl Acarol. 2025 Feb 12;94(2):37. doi: 10.1007/s10493-025-01005-x (PMC11814010; doi:10.1007/s10493-025-01005-x)
Supplement: Supplementary file 2 — Supplementary file2 (CSV 101 KB) [file 10493_2025_1005_MOESM2_ESM.csv]

id	state	locality	collection_date (DD/MM/YYYY)	Index_value	rodent_species	family	dermanyssoidea	trombiculoidea	host_habitat
Bo163	Chihuahua	Bosque	03/03/20	0	Peromyscus boylii	Cricetidae	0	0	terrestrial
Bo164	Chihuahua	Bosque	03/03/20	0	Peromyscus maniculatus	Cricetidae	0	0	terrestrial
Bo165	Chihuahua	Bosque	03/03/20	0	Peromyscus boylii	Cricetidae	5	0	terrestrial
Bo166	Chihuahua	Bosque	03/03/20	0	Peromyscus maniculatus	Cricetidae	0	0	terrestrial
Bo167	Chihuahua	Bosque	03/03/20	0	Peromyscus boylii	Cricetidae	0	0	terrestrial
Bo168	Chihuahua	Bosque	03/03/20	0	Reithrodontomys fulvescens	Cricetidae	0	0	semiarboreal
Bo169	Chihuahua	Bosque	03/03/20	0	Peromyscus maniculatus	Cricetidae	0	0	terrestrial
Bo170	Chihuahua	Bosque	03/03/20	0	Reithrodontomys fulvescens	Cricetidae	0	0	semiarboreal
Bo171	Chihuahua	Bosque	03/03/20	0	Reithrodontomys fulvescens	Cricetidae	0	0	semiarboreal
Bo172	Chihuahua	Bosque	03/03/20	0	Peromyscus eremicus	Cricetidae	2	0	semiarboreal
Bo173	Chihuahua	Bosque	03/03/20	0	Reithrodontomys fulvescens	Cricetidae	0	0	semiarboreal
Bo174	Chihuahua	Bosque	03/03/20	0	Peromyscus eremicus	Cricetidae	0	0	semiarboreal
Bo175	Chihuahua	Bosque	03/03/20	0	Peromyscus maniculatus	Cricetidae	0	0	terrestrial
Bo176	Chihuahua	Bosque	03/03/20	0	Peromyscus eremicus	Cricetidae	0	0	semiarboreal
Bo178	Chihuahua	Bosque	03/03/20	0	Peromyscus eremicus	Cricetidae	0	0	semiarboreal
Bo180	Chihuahua	Bosque	03/03/20	0	Peromyscus eremicus	Cricetidae	0	0	semiarboreal
Bo181	Chihuahua	Bosque	03/03/20	0	Neotoma albigula	Cricetidae	0	0	terrestrial
Bo182	Chihuahua	Bosque	03/03/20	0	Peromyscus eremicus	Cricetidae	0	0	semiarboreal
Bo184	Chihuahua	Bosque	03/03/20	0	Peromyscus eremicus	Cricetidae	0	0	semiarboreal
Bo186	Chihuahua	Bosque	03/03/20	0	Peromyscus boylii	Cricetidae	0	0	terrestrial
Bo187	Chihuahua	Bosque	03/03/20	0	Reithrodontomys fulvescens	Cricetidae	0	0	semiarboreal
Bo188	Chihuahua	Bosque	03/03/20	0	Peromyscus leucopus	Cricetidae	0	0	semiarboreal
Bo189	Chihuahua	Bosque	03/03/20	0	Peromyscus boylii	Cricetidae	0	0	terrestrial
Bo190	Chihuahua	Bosque	03/03/20	0	Perognathus flavus	Heteromyidae	0	0	terrestrial
Bo191	Chihuahua	Bosque	03/03/20	0	Peromyscus leucopus	Cricetidae	2	0	semiarboreal
Bo192	Chihuahua	Bosque	03/03/20	0	Peromyscus leucopus	Cricetidae	0	0	semiarboreal
Bo193	Chihuahua	Bosque	03/03/20	0	Peromyscus maniculatus	Cricetidae	0	0	terrestrial
Bo194	Chihuahua	Bosque	03/03/20	0	Peromyscus eremicus	Cricetidae	0	0	semiarboreal
Bo195	Chihuahua	Bosque	03/03/20	0	Peromyscus maniculatus	Cricetidae	0	0	terrestrial
Bo196	Chihuahua	Bosque	03/03/20	0	Reithrodontomys fulvescens	Cricetidae	0	0	semiarboreal
Bo197	Chihuahua	Bosque	03/03/20	0	Peromyscus eremicus	Cricetidae	0	0	semiarboreal
Bo198	Chihuahua	Bosque	03/03/20	0	Peromyscus eremicus	Cricetidae	0	0	semiarboreal
Bo199	Chihuahua	Bosque	03/03/20	0	Peromyscus eremicus	Cricetidae	1	0	semiarboreal
Bo200	Chihuahua	Bosque	03/03/20	0	Peromyscus eremicus	Cricetidae	0	0	semiarboreal
Bo201	Chihuahua	Bosque	03/03/20	0	Peromyscus eremicus	Cricetidae	0	0	semiarboreal
Bo202	Chihuahua	Bosque	03/03/20	0	Peromyscus maniculatus	Cricetidae	0	0	terrestrial
Bo203	Chihuahua	Bosque	03/03/20	0	Reithrodontomys fulvescens	Cricetidae	0	0	semiarboreal
Bo204	Chihuahua	Bosque	03/03/20	0	Reithrodontomys fulvescens	Cricetidae	0	0	semiarboreal
Bo205	Chihuahua	Bosque	03/03/20	0	Peromyscus boylii	Cricetidae	0	0	terrestrial
Bo206	Chihuahua	Bosque	03/03/20	0	Neotoma albigula	Cricetidae	0	0	terrestrial
Bo207	Chihuahua	Bosque	03/03/20	0	Peromyscus boylii	Cricetidae	0	0	terrestrial
Bo208	Chihuahua	Bosque	03/03/20	0	Peromyscus maniculatus	Cricetidae	0	0	terrestrial
Bo209	Chihuahua	Bosque	03/03/20	0	Reithrodontomys fulvescens	Cricetidae	0	0	semiarboreal
Bo210	Chihuahua	Bosque	03/03/20	0	Peromyscus leucopus	Cricetidae	1	0	semiarboreal
Bo211	Chihuahua	Bosque	03/03/20	0	Peromyscus leucopus	Cricetidae	0	0	semiarboreal
Bo212	Chihuahua	Bosque	04-mar-20	0	Reithrodontomys fulvescens	Cricetidae	0	0	semiarboreal
Bo213	Chihuahua	Bosque	04-mar-20	0	Peromyscus eremicus	Cricetidae	0	0	semiarboreal
Bo214	Chihuahua	Bosque	04-mar-20	0	Peromyscus maniculatus	Cricetidae	0	0	terrestrial
Bo215	Chihuahua	Bosque	04-mar-20	0	Peromyscus eremicus	Cricetidae	0	0	semiarboreal
Bo216	Chihuahua	Bosque	04-mar-20	0	Sigmodon ochrognathus	Cricetidae	0	0	terrestrial
Bo217	Chihuahua	Bosque	04-mar-20	0	Peromyscus maniculatus	Cricetidae	0	0	terrestrial
Bo218	Chihuahua	Bosque	04-mar-20	0	Peromyscus maniculatus	Cricetidae	0	0	terrestrial
Bo219	Chihuahua	Bosque	04-mar-20	0	Peromyscus maniculatus	Cricetidae	0	0	terrestrial
Bo220	Chihuahua	Bosque	04-mar-20	0	Peromyscus maniculatus	Cricetidae	0	0	terrestrial
Bo221	Chihuahua	Bosque	04-mar-20	0	Peromyscus maniculatus	Cricetidae	0	0	terrestrial
Bo222	Chihuahua	Bosque	04-mar-20	0	Peromyscus maniculatus	Cricetidae	0	0	terrestrial
Bo223	Chihuahua	Bosque	04-mar-20	0	Baiomys taylori	Cricetidae	0	0	terrestrial
Bo224	Chihuahua	Bosque	04-mar-20	0	Baiomys taylori	Cricetidae	0	0	terrestrial
Bo225	Chihuahua	Bosque	04-mar-20	0	Peromyscus eremicus	Cricetidae	0	0	semiarboreal
Bo226	Chihuahua	Bosque	04-mar-20	0	Dipodomys merriami	Heteromyidae	0	0	fossorial
Bo227	Chihuahua	Bosque	04-mar-20	0	Peromyscus eremicus	Cricetidae	0	0	semiarboreal
Bo228	Chihuahua	Bosque	04-mar-20	0	Peromyscus eremicus	Cricetidae	1	0	semiarboreal
Bo229	Chihuahua	Bosque	04-mar-20	0	Peromyscus eremicus	Cricetidae	0	0	semiarboreal
Bo230	Chihuahua	Bosque	04-mar-20	0	Reithrodontomys fulvescens	Cricetidae	0	0	semiarboreal
Bo231	Chihuahua	Bosque	04-mar-20	0	Reithrodontomys fulvescens	Cricetidae	0	0	semiarboreal
Bo232	Chihuahua	Bosque	04-mar-20	0	Reithrodontomys fulvescens	Cricetidae	0	0	semiarboreal
Bo233	Chihuahua	Bosque	04-mar-20	0	Reithrodontomys fulvescens	Cricetidae	0	0	semiarboreal
Bo234	Chihuahua	Bosque	04-mar-20	0	Peromyscus leucopus	Cricetidae	1	0	semiarboreal
Bo235	Chihuahua	Bosque	04-mar-20	0	Peromyscus eremicus	Cricetidae	5	0	semiarboreal
Bo236	Chihuahua	Bosque	04-mar-20	0	Reithrodontomys fulvescens	Cricetidae	0	0	semiarboreal
Bo237	Chihuahua	Bosque	04-mar-20	0	Peromyscus eremicus	Cricetidae	5	0	semiarboreal
Bo238	Chihuahua	Bosque	04-mar-20	0	Neotoma albigula	Cricetidae	0	0	terrestrial
Bo239	Chihuahua	Bosque	04-mar-20	0	Peromyscus boylii	Cricetidae	1	0	terrestrial
Bo240	Chihuahua	Bosque	04-mar-20	0	Peromyscus boylii	Cricetidae	8	0	terrestrial
Bo241	Chihuahua	Bosque	04-mar-20	0	Peromyscus maniculatus	Cricetidae	2	0	terrestrial
Bo242	Chihuahua	Bosque	04-mar-20	0	Peromyscus maniculatus	Cricetidae	0	0	terrestrial
Bo243	Chihuahua	Bosque	04-mar-20	0	Peromyscus eremicus	Cricetidae	2	0	semiarboreal
ESP61	Chihuahua	ESP	16/10/20	0	Dipodomys spectabilis	Heteromyidae	0	0	fossorial
MR1	Baja California	Ejido El Peligro	23/08/18	0.5	Chaetodipus penicillatus	Heteromyidae	0	0	terrestrial
MR10	Baja California	Ejido El Peligro	23/08/18	0.5	Chaetodipus formosus	Heteromyidae	0	0	fossorial
MR11	Baja California	Ejido El Peligro	23/08/18	0.5	Chaetodipus penicillatus	Heteromyidae	0	0	terrestrial
MR12	Baja California	Ejido El Peligro	23/08/18	0.5	Chaetodipus formosus	Heteromyidae	0	0	fossorial
MR13	Baja California	Ejido El Peligro	23/08/18	0.5	Chaetodipus penicillatus	Heteromyidae	0	0	terrestrial
MR14	Baja California	Ejido El Peligro	23/08/18	0.5	Chaetodipus penicillatus	Heteromyidae	0	0	terrestrial
MR15	Baja California	Ejido El Peligro	23/08/18	0.5	Chaetodipus formosus	Heteromyidae	0	0	fossorial
MR16	Baja California	Ejido El Peligro	23/08/18	0.5	Chaetodipus spinatus	Heteromyidae	0	0	fossorial
MR17	Baja California	Ejido El Peligro	23/08/18	0.5	Chaetodipus penicillatus	Heteromyidae	0	0	terrestrial
MR18	Baja California	Ejido El Peligro	23/08/18	0.5	Neotoma albigula	Cricetidae	0	0	terrestrial
MR19	Baja California	Ejido El Peligro	23/08/18	0.5	Chaetodipus formosus	Heteromyidae	0	0	fossorial
MR2	Baja California	Ejido El Peligro	23/08/18	0.5	Chaetodipus penicillatus	Heteromyidae	0	0	terrestrial
MR20	Baja California	Ejido El Peligro	23/08/18	0.5	Peromyscus eremicus	Cricetidae	0	0	semiarboreal
MR21	Baja California	Ejido El Peligro	23/08/18	0.5	Chaetodipus penicillatus	Heteromyidae	0	0	terrestrial
MR22	Baja California	Ejido El Peligro	23/08/18	0.5	Peromyscus eremicus	Cricetidae	1	0	semiarboreal
MR23	Baja California	Ejido El Peligro	23/08/18	0.5	Peromyscus eremicus	Cricetidae	0	0	semiarboreal
MR24	Baja California	Ejido El Peligro	23/08/18	0.5	Chaetodipus penicillatus	Heteromyidae	0	0	terrestrial
MR25	Baja California	Ejido Nuevo León	23/08/18	0.5	Mus musculus	Muridae	0	0	terrestrial
MR26	Baja California	Ejido Nuevo León	23/08/18	0.5	Mus musculus	Muridae	0	0	terrestrial
MR27	Baja California	Ejido Nuevo León	23/08/18	0.5	Mus musculus	Muridae	0	0	terrestrial
MR28	Baja California	Ejido El Peligro	24/08/18	0.5	Chaetodipus spinatus	Heteromyidae	0	0	fossorial
MR29	Baja California	Ejido El Peligro	24/08/18	0.5	Chaetodipus penicillatus	Heteromyidae	0	0	terrestrial
MR3	Baja California	Ejido El Peligro	23/08/18	0.5	Chaetodipus penicillatus	Heteromyidae	10	0	terrestrial
MR30	Baja California	Ejido El Peligro	24/08/18	0.5	Chaetodipus penicillatus	Heteromyidae	10	0	terrestrial
MR31	Baja California	Ejido El Peligro	24/08/18	0.5	Chaetodipus penicillatus	Heteromyidae	0	0	terrestrial
MR32	Baja California	Ejido El Peligro	24/08/18	0.5	Neotoma albigula	Cricetidae	0	0	terrestrial
MR33	Baja California	Ejido El Peligro	24/08/18	0.5	Neotoma albigula	Cricetidae	0	0	terrestrial
MR34	Baja California	Ejido El Peligro	24/08/18	0.5	Neotoma albigula	Cricetidae	0	0	terrestrial
MR35	Baja California	Ejido El Peligro	24/08/18	0.5	Chaetodipus penicillatus	Heteromyidae	0	0	terrestrial
MR36	Baja California	Ejido El Peligro	24/08/18	0.5	Chaetodipus penicillatus	Heteromyidae	0	0	terrestrial
MR37	Baja California	Ejido El Peligro	24/08/18	0.5	Chaetodipus penicillatus	Heteromyidae	8	0	terrestrial
MR38	Baja California	Ejido El Peligro	24/08/18	0.5	Xerospermophilus tereticaudus	Sciuridae	0	0	fossorial
MR39	Baja California	Ejido El Peligro	24/08/18	0.5	Chaetodipus penicillatus	Heteromyidae	0	0	terrestrial
MR4	Baja California	Ejido El Peligro	23/08/18	0.5	Chaetodipus penicillatus	Heteromyidae	14	0	terrestrial
MR40	Baja California	Ejido El Peligro	24/08/18	0.5	Chaetodipus penicillatus	Heteromyidae	0	0	terrestrial
MR41	Baja California	Ejido El Peligro	24/08/18	0.5	Chaetodipus penicillatus	Heteromyidae	0	0	terrestrial
MR42	Baja California	Ejido El Peligro	24/08/18	0.5	Peromyscus eremicus	Cricetidae	0	0	semiarboreal
MR43	Baja California	Ejido El Peligro	24/08/18	0.5	Chaetodipus penicillatus	Heteromyidae	0	0	terrestrial
MR44	Baja California	Ejido El Peligro	24/08/18	0.5	Peromyscus crinitus	Cricetidae	0	0	terrestrial
MR45	Baja California	Ejido El Peligro	24/08/18	0.5	Peromyscus crinitus	Cricetidae	0	0	terrestrial
MR46	Baja California	Ejido El Peligro	24/08/18	0.5	Mus musculus	Muridae	0	0	terrestrial
MR47	Baja California	Ejido El Peligro	24/08/18	0.5	Rattus rattus	Muridae	0	0	terrestrial
MR48	Baja California	Ejido Nuevo León	24/08/18	0.5	Mus musculus	Muridae	0	0	terrestrial
MR49	Baja California	Ejido El Peligro	25/08/18	0.5	Chaetodipus penicillatus	Heteromyidae	0	0	terrestrial
MR5	Baja California	Ejido El Peligro	23/08/18	0.5	Mus musculus	Muridae	0	0	terrestrial
MR50	Baja California	Ejido El Peligro	25/08/18	0.5	Chaetodipus penicillatus	Heteromyidae	0	0	terrestrial
MR51	Baja California	Ejido El Peligro	25/08/18	0.5	Chaetodipus penicillatus	Heteromyidae	5	0	terrestrial
MR52	Baja California	Ejido El Peligro	25/08/18	0.5	Peromyscus crinitus	Cricetidae	0	0	terrestrial
MR53	Baja California	Ejido El Peligro	25/08/18	0.5	Peromyscus eremicus	Cricetidae	0	0	semiarboreal
MR54	Baja California	Ejido El Peligro	25/08/18	0.5	Chaetodipus penicillatus	Heteromyidae	0	0	terrestrial
MR55	Baja California	Ejido El Peligro	25/08/18	0.5	Xerospermophilus tereticaudus	Sciuridae	0	0	fossorial
MR6	Baja California	Ejido El Peligro	23/08/18	0.5	Rattus rattus	Muridae	0	0	terrestrial
MR7	Baja California	Ejido El Peligro	23/08/18	0.5	Chaetodipus penicillatus	Heteromyidae	0	0	terrestrial
MR8	Baja California	Ejido El Peligro	23/08/18	0.5	Chaetodipus baileyi	Heteromyidae	0	0	terrestrial
MR9	Baja California	Ejido El Peligro	23/08/18	0.5	Chaetodipus formosus	Heteromyidae	0	0	fossorial
MV168	Chihuahua	Monteverde	11/10/19	0.5	Chaetodipus penicillatus	Heteromyidae	0	0	terrestrial
MV169	Chihuahua	Monteverde	11/10/19	0.5	Peromyscus maniculatus	Cricetidae	0	0	terrestrial
MV170	Chihuahua	Monteverde	11/10/19	0.5	Chaetodipus intermedius	Heteromyidae	0	0	terrestrial
MV171	Chihuahua	Monteverde	11/10/19	0.5	Chaetodipus penicillatus	Heteromyidae	0	0	terrestrial
MV172	Chihuahua	Monteverde	11/10/19	0.5	Onychomys arenicola	Cricetidae	0	0	terrestrial
MV173	Chihuahua	Monteverde	11/10/19	0.5	Dipodomys merriami	Heteromyidae	0	0	fossorial
MV174	Chihuahua	Monteverde	11/10/19	0.5	Dipodomys merriami	Heteromyidae	0	0	fossorial
MV175	Chihuahua	Monteverde	11/10/19	0.5	Chaetodipus penicillatus	Heteromyidae	0	0	terrestrial
MV176	Chihuahua	Monteverde	11/10/19	0.5	Dipodomys merriami	Heteromyidae	0	0	fossorial
MV177	Chihuahua	Monteverde	11/10/19	0.5	Dipodomys merriami	Heteromyidae	0	0	fossorial
MV178	Chihuahua	Monteverde	11/10/19	0.5	Chaetodipus intermedius	Heteromyidae	0	0	terrestrial
MV179	Chihuahua	Monteverde	11/10/19	0.5	Chaetodipus intermedius	Heteromyidae	0	0	terrestrial
MV180	Chihuahua	Monteverde	11/10/19	0.5	Dipodomys merriami	Heteromyidae	0	0	fossorial
MV181	Chihuahua	Monteverde	11/10/19	0.5	Xerospermophilus spilosoma	Sciuridae	0	0	terrestrial
MV182	Chihuahua	Monteverde	11/10/19	0.5	Onychomys arenicola	Cricetidae	0	0	terrestrial
MV183	Chihuahua	Monteverde	11/10/19	0.5	Chaetodipus intermedius	Heteromyidae	0	0	terrestrial
MV184	Chihuahua	Monteverde	11/10/19	0.5	Perognathus flavus	Heteromyidae	0	0	terrestrial
MV185	Chihuahua	Monteverde	11/10/19	0.5	Chaetodipus hispidus	Heteromyidae	0	0	terrestrial
MV186	Chihuahua	Monteverde	11/10/19	0.5	Chaetodipus intermedius	Heteromyidae	0	0	terrestrial
MV187	Chihuahua	Monteverde	11/10/19	0.5	Chaetodipus hispidus	Heteromyidae	0	0	terrestrial
MV188	Chihuahua	Monteverde	11/10/19	0.5	Dipodomys merriami	Heteromyidae	0	0	fossorial
MV190	Chihuahua	Monteverde	11/10/19	0.5	Dipodomys merriami	Heteromyidae	0	0	fossorial
MV191	Chihuahua	Monteverde	11/10/19	0.5	Onychomys arenicola	Cricetidae	0	0	terrestrial
MV192	Chihuahua	Monteverde	11/10/19	0.5	Chaetodipus penicillatus	Heteromyidae	0	0	terrestrial
MV193	Chihuahua	Monteverde	11/10/19	0.5	Chaetodipus penicillatus	Heteromyidae	0	0	terrestrial
MV194	Chihuahua	Monteverde	24/02/20	0.5	Peromyscus maniculatus	Cricetidae	0	0	terrestrial
MV195	Chihuahua	Monteverde	24/02/20	0.5	Dipodomys merriami	Heteromyidae	0	0	fossorial
MV196	Chihuahua	Monteverde	24/02/20	0.5	Onychomys arenicola	Cricetidae	0	0	terrestrial
MV197	Chihuahua	Monteverde	24/02/20	0.5	Dipodomys merriami	Heteromyidae	0	0	fossorial
MV199	Chihuahua	Monteverde	24/02/20	0.5	Dipodomys merriami	Heteromyidae	0	0	fossorial
MV200	Chihuahua	Monteverde	24/02/20	0.5	Onychomys arenicola	Cricetidae	0	0	terrestrial
MV202	Chihuahua	Monteverde	24/02/20	0.5	Dipodomys merriami	Heteromyidae	0	0	fossorial
MV203	Chihuahua	Monteverde	24/02/20	0.5	Onychomys leucogaster	Cricetidae	2	0	terrestrial
MV204	Chihuahua	Monteverde	24/02/20	0.5	Dipodomys merriami	Heteromyidae	0	0	fossorial
MV205	Chihuahua	Monteverde	24/02/20	0.5	Dipodomys merriami	Heteromyidae	0	0	fossorial
MV206	Chihuahua	Monteverde	25/02/20	0.5	Onychomys leucogaster	Cricetidae	1	0	terrestrial
MV206	Chihuahua	Monteverde	25/02/20	0.5	Onychomys arenicola	Cricetidae	0	0	terrestrial
MV207	Chihuahua	Monteverde	25/02/20	0.5	Chaetodipus intermedius	Heteromyidae	0	0	terrestrial
MV208	Chihuahua	Monteverde	25/02/20	0.5	Reithrodontomys fulvescens	Cricetidae	0	0	semiarboreal
MV209	Chihuahua	Monteverde	25/02/20	0.5	Reithrodontomys fulvescens	Cricetidae	0	0	semiarboreal
MV210	Chihuahua	Monteverde	25/02/20	0.5	Peromyscus maniculatus	Cricetidae	0	0	terrestrial
MV211	Chihuahua	Monteverde	25/02/20	0.5	Reithrodontomys fulvescens	Cricetidae	0	0	semiarboreal
MV212	Chihuahua	Monteverde	25/02/20	0.5	Onychomys arenicola	Cricetidae	0	0	terrestrial
MV213	Chihuahua	Monteverde	25/02/20	0.5	Chaetodipus intermedius	Heteromyidae	0	0	terrestrial
MV214	Chihuahua	Monteverde	25/02/20	0.5	Dipodomys merriami	Heteromyidae	0	0	fossorial
MV215	Chihuahua	Monteverde	25/02/20	0.5	Dipodomys merriami	Heteromyidae	0	0	fossorial
MV216	Chihuahua	Monteverde	25/02/20	0.5	Onychomys leucogaster	Cricetidae	0	0	terrestrial
MV217	Chihuahua	Monteverde	25/02/20	0.5	Onychomys arenicola	Cricetidae	0	0	terrestrial
MV218	Chihuahua	Monteverde	25/02/20	0.5	Dipodomys merriami	Heteromyidae	0	0	fossorial
MV219	Chihuahua	Monteverde	25/02/20	0.5	Chaetodipus intermedius	Heteromyidae	0	0	terrestrial
MV220	Chihuahua	Monteverde	25/02/20	0.5	Dipodomys merriami	Heteromyidae	0	0	fossorial
MV221	Chihuahua	Monteverde	25/02/20	0.5	Reithrodontomys fulvescens	Cricetidae	0	0	semiarboreal
MV222	Chihuahua	Monteverde	25/02/20	0.5	Reithrodontomys fulvescens	Cricetidae	0	0	semiarboreal
MV223	Chihuahua	Monteverde	25/02/20	0.5	Dipodomys merriami	Heteromyidae	0	0	fossorial
MV224	Chihuahua	Monteverde	25/02/20	0.5	Dipodomys merriami	Heteromyidae	0	0	fossorial
MV225	Chihuahua	Monteverde	25/02/20	0.5	Reithrodontomys fulvescens	Cricetidae	0	0	semiarboreal
MV226	Chihuahua	Monteverde	25/02/20	0.5	Onychomys arenicola	Cricetidae	0	0	terrestrial
MV227	Chihuahua	Monteverde	25/02/20	0.5	Dipodomys merriami	Heteromyidae	0	0	fossorial
MV228	Chihuahua	Monteverde	25/02/20	0.5	Dipodomys merriami	Heteromyidae	0	0	fossorial
MV229	Chihuahua	Monteverde	25/02/20	0.5	Dipodomys merriami	Heteromyidae	0	0	fossorial
MV230	Chihuahua	Monteverde	25/02/20	0.5	Perognathus flavus	Heteromyidae	0	0	terrestrial
MV231	Chihuahua	Monteverde	25/02/20	0.5	Onychomys arenicola	Cricetidae	0	0	terrestrial
MV232	Chihuahua	Monteverde	25/02/20	0.5	Dipodomys merriami	Heteromyidae	0	0	fossorial
MV233	Chihuahua	Monteverde	25/02/20	0.5	Dipodomys merriami	Heteromyidae	0	0	fossorial
MV234	Chihuahua	Monteverde	25/02/20	0.5	Chaetodipus intermedius	Heteromyidae	0	0	terrestrial
MV235	Chihuahua	Monteverde	25/02/20	0.5	Dipodomys merriami	Heteromyidae	0	0	fossorial
R1	Sonora	Rancho Los Fresnos	28/09/19	0	Chaetodipus hispidus	Heteromyidae	0	0	terrestrial
R10	Sonora	Rancho Los Fresnos	30/09/21	0	Peromyscus leucopus	Cricetidae	0	0	semiarboreal
R100	Sonora	Cananea	06/10/19	0.9	Mus musculus	Muridae	0	0	terrestrial
R101	Sonora	Cananea	06/10/19	0.9	Mus musculus	Muridae	0	0	terrestrial
R102	Sonora	Cananea	06/10/19	0.9	Mus musculus	Muridae	0	0	terrestrial
R103	Sonora	Cananea	06/10/19	0.9	Mus musculus	Muridae	0	0	terrestrial
R104	Sonora	Cananea	06/10/19	0.9	Mus musculus	Muridae	0	0	terrestrial
R105	Sonora	Cananea	06/10/19	0.84	Mus musculus	Muridae	0	0	terrestrial
R106	Sonora	Cananea	06/10/19	0.84	Mus musculus	Muridae	0	0	terrestrial
R107	Sonora	Cananea	06/10/19	0.84	Mus musculus	Muridae	0	0	terrestrial
R108	Sonora	Cananea	06/10/19	0.84	Mus musculus	Muridae	0	0	terrestrial
R109	Sonora	Cananea	06/10/19	0.77	Mus musculus	Muridae	0	0	terrestrial
R11	Sonora	Ejido José María Morelos	01/10/19	0.5	Chaetodipus penicillatus	Heteromyidae	0	0	terrestrial
R110	Sonora	Rancho Los Fresnos	30/09/21	0	Chaetodipus intermedius	Heteromyidae	0	0	terrestrial
R111	Sonora	Cananea	06/10/19	0.77	Mus musculus	Muridae	0	0	terrestrial
R112	Sonora	Cananea	06/10/19	0.5	Onychomys torridus	Cricetidae	0	0	terrestrial
R113	Sonora	Cananea	06/10/19	0.5	Mus musculus	Muridae	0	0	terrestrial
R114	Sonora	Cananea	06/10/19	0.84	Chaetodipus intermedius	Heteromyidae	0	0	terrestrial
R115	Sonora	Cananea	06/10/19	0.5	Peromyscus leucopus	Cricetidae	0	0	semiarboreal
R116	Sonora	Cananea	06/10/19	0.9	Rattus rattus	Muridae	0	0	terrestrial
R117	Sonora	Cananea	06/10/19	0.9	Sigmodon hispidus	Cricetidae	1	0	terrestrial
R118	Sonora	Cananea	06/10/19	0.5	Perognathus flavus	Heteromyidae	0	0	terrestrial
R119	Sonora	Cananea	06/10/19	0.9	Rattus rattus	Muridae	0	0	terrestrial
R12	Sonora	Ejido José María Morelos	01/10/19	0.5	Onychomys torridus	Cricetidae	0	0	terrestrial
R121	Sonora	Cananea	07/10/21	0.9	Mus musculus	Muridae	0	0	terrestrial
R122	Sonora	Cananea	07/10/21	0.9	Mus musculus	Muridae	0	0	terrestrial
R123	Sonora	Cananea	07/10/21	0.9	Chaetodipus intermedius	Heteromyidae	0	0	terrestrial
R124	Sonora	Cananea	07/10/21	0.9	Mus musculus	Muridae	0	0	terrestrial
R125	Sonora	Cananea	07/10/21	0.9	Mus musculus	Muridae	0	0	terrestrial
R126	Sonora	Cananea	07/10/21	0.9	Mus musculus	Muridae	0	0	terrestrial
R127	Sonora	Cananea	07/10/21	0.9	Mus musculus	Muridae	0	0	terrestrial
R128	Sonora	Cananea	07/10/21	0.9	Mus musculus	Muridae	0	0	terrestrial
R129	Sonora	Cananea	07/10/21	0.9	Mus musculus	Muridae	0	0	terrestrial
R13	Sonora	Ejido José María Morelos	01/10/19	0.5	Baiomys taylori	Cricetidae	0	3	terrestrial
R130	Sonora	Cananea	07/10/21	0.84	Mus musculus	Muridae	0	0	terrestrial
R131	Sonora	Cananea	07/10/21	0.84	Mus musculus	Muridae	0	0	terrestrial
R132	Sonora	Cananea	07/10/21	0.9	Mus musculus	Muridae	0	0	terrestrial
R133	Sonora	Cananea	07/10/21	0.84	Mus musculus	Muridae	0	0	terrestrial
R134	Sonora	Cananea	07/10/21	0.77	Rattus rattus	Muridae	0	0	terrestrial
R135	Sonora	Cananea	07/10/21	0.77	Onychomys torridus	Cricetidae	0	0	terrestrial
R137	Sonora	Cananea	07/10/21	0.5	Peromyscus leucopus	Cricetidae	0	0	semiarboreal
R138	Chihuahua	Janos	31/10/19	0.5	Mus musculus	Muridae	0	0	terrestrial
R139	Chihuahua	Janos	31/10/19	0.5	Mus musculus	Muridae	0	0	terrestrial
R14	Sonora	Ejido José María Morelos	01/10/19	0.5	Chaetodipus penicillatus	Heteromyidae	2	0	terrestrial
R140	Chihuahua	Janos	31/10/19	0.5	Mus musculus	Muridae	0	0	terrestrial
R141	Chihuahua	Janos	31/10/19	0.5	Mus musculus	Muridae	0	0	terrestrial
R142	Chihuahua	Janos	01/11/19	0.5	Chaetodipus hispidus	Heteromyidae	0	0	terrestrial
R143	Chihuahua	Janos	01/11/19	0.5	Peromyscus maniculatus	Cricetidae	0	0	terrestrial
R144	Chihuahua	Janos	01/11/19	0.5	Peromyscus maniculatus	Cricetidae	0	0	terrestrial
R145	Chihuahua	Janos	02/11/19	0.5	Sigmodon hispidus	Cricetidae	0	0	terrestrial
R147	Chihuahua	Janos	02/11/19	0.5	Sigmodon hispidus	Cricetidae	0	0	terrestrial
R148	Chihuahua	Janos	02/11/19	0.5	Sigmodon hispidus	Cricetidae	0	0	terrestrial
R149	Chihuahua	Janos	02/11/19	0.5	Chaetodipus hispidus	Heteromyidae	0	0	terrestrial
R15	Sonora	Ejido José María Morelos	01/10/19	0.5	Chaetodipus hispidus	Heteromyidae	0	0	terrestrial
R150	Chihuahua	Janos	02/11/19	0.5	Sigmodon hispidus	Cricetidae	0	0	terrestrial
R151	Chihuahua	Janos	02/11/19	0.5	Mus musculus	Muridae	0	0	terrestrial
R152	Chihuahua	Janos	02/11/19	0.5	Sigmodon hispidus	Cricetidae	0	0	terrestrial
R153	Chihuahua	Monteverde	04/11/19	1	Peromyscus leucopus	Cricetidae	0	0	semiarboreal
R154	Chihuahua	Monteverde	04/11/19	0.5	Onychomys arenicola	Cricetidae	0	0	terrestrial
R155	Chihuahua	Monteverde	04/11/19	0.5	Peromyscus leucopus	Cricetidae	0	0	semiarboreal
R156	Chihuahua	Monteverde	04/11/19	0.5	Onychomys arenicola	Cricetidae	0	0	terrestrial
R157	Chihuahua	Monteverde	04/11/19	0.5	Onychomys arenicola	Cricetidae	0	0	terrestrial
R159	Chihuahua	Monteverde	24/02/20	0.5	Dipodomys spectabilis	Heteromyidae	1	0	fossorial
R16	Sonora	Ejido José María Morelos	01/10/19	0.5	Chaetodipus hispidus	Heteromyidae	0	0	terrestrial
R160	Chihuahua	Monteverde	24/02/20	0.5	Dipodomys merriami	Heteromyidae	1	0	fossorial
R161	Chihuahua	Monteverde	24/02/20	0.5	Onychomys arenicola	Cricetidae	0	0	terrestrial
R162	Chihuahua	Monteverde	24/02/20	0.5	Onychomys leucogaster	Cricetidae	2	0	terrestrial
R163	Chihuahua	Monteverde	24/02/20	0.5	Onychomys arenicola	Cricetidae	0	0	terrestrial
R164	Chihuahua	Monteverde	24/02/20	0.5	Dipodomys merriami	Heteromyidae	0	0	fossorial
R165	Chihuahua	Monteverde	24/02/20	0.5	Onychomys arenicola	Cricetidae	0	0	terrestrial
R166	Chihuahua	Monteverde	24/02/20	0.5	Peromyscus leucopus	Cricetidae	0	0	semiarboreal
R167	Chihuahua	Monteverde	24/02/20	0.5	Peromyscus maniculatus	Cricetidae	0	0	terrestrial
R168	Chihuahua	Monteverde	24/02/20	0.5	Dipodomys merriami	Heteromyidae	0	0	fossorial
R169	Chihuahua	Monteverde	24/02/20	0.5	Dipodomys merriami	Heteromyidae	0	0	fossorial
R17	Sonora	Ejido José María Morelos	01/10/19	0.5	Chaetodipus hispidus	Heteromyidae	0	0	terrestrial
R170	Chihuahua	Monteverde	24/02/20	0.5	Dipodomys merriami	Heteromyidae	0	0	fossorial
R171	Chihuahua	Monteverde	24/02/20	0.5	Peromyscus leucopus	Cricetidae	0	0	semiarboreal
R172	Chihuahua	Monteverde	24/02/20	0.5	Onychomys arenicola	Cricetidae	0	0	terrestrial
R173	Chihuahua	Monteverde	24/02/20	0.5	Dipodomys merriami	Heteromyidae	0	0	fossorial
R174	Chihuahua	Monteverde	24/02/20	1	Peromyscus maniculatus	Cricetidae	0	0	terrestrial
R175	Chihuahua	Monteverde	24/02/20	0.5	Onychomys leucogaster	Cricetidae	0	0	terrestrial
R176	Chihuahua	Monteverde	25/02/20	1	Peromyscus maniculatus	Cricetidae	0	0	terrestrial
R177	Chihuahua	Monteverde	25/02/20	0.5	Onychomys arenicola	Cricetidae	0	0	terrestrial
R178	Chihuahua	Monteverde	25/02/20	0.5	Peromyscus maniculatus	Cricetidae	0	0	terrestrial
R179	Chihuahua	Monteverde	25/02/20	0.5	Onychomys arenicola	Cricetidae	0	0	terrestrial
R18	Sonora	Ejido José María Morelos	01/10/19	0.5	Chaetodipus hispidus	Heteromyidae	0	0	terrestrial
R180	Chihuahua	Monteverde	25/02/20	0.5	Chaetodipus intermedius	Heteromyidae	0	0	terrestrial
R181	Chihuahua	Monteverde	25/02/20	0.5	Dipodomys ordii	Heteromyidae	0	0	terrestrial
R182	Chihuahua	Monteverde	25/02/20	0.5	Dipodomys merriami	Heteromyidae	0	0	fossorial
R183	Chihuahua	Monteverde	25/02/20	0.5	Onychomys leucogaster	Cricetidae	0	0	terrestrial
R184	Chihuahua	Monteverde	25/02/20	0.5	Onychomys arenicola	Cricetidae	0	0	terrestrial
R185	Chihuahua	Monteverde	25/02/20	0.5	Dipodomys merriami	Heteromyidae	0	0	fossorial
R186	Chihuahua	Monteverde	25/02/20	0.5	Onychomys arenicola	Cricetidae	0	0	terrestrial
R187	Chihuahua	Monteverde	25/02/20	0.5	Peromyscus maniculatus	Cricetidae	0	0	terrestrial
R188	Chihuahua	Monteverde	25/02/20	0.5	Dipodomys merriami	Heteromyidae	0	0	fossorial
R189	Chihuahua	Monteverde	25/02/20	0.5	Onychomys arenicola	Cricetidae	0	0	terrestrial
R19	Sonora	Ejido José María Morelos	01/10/19	0.5	Chaetodipus hispidus	Heteromyidae	0	0	terrestrial
R190	Chihuahua	Monteverde	25/02/20	0.5	Peromyscus maniculatus	Cricetidae	0	0	terrestrial
R191	Chihuahua	Monteverde	25/02/20	0.5	Onychomys arenicola	Cricetidae	0	0	terrestrial
R192	Chihuahua	Monteverde	25/02/20	0.5	Onychomys arenicola	Cricetidae	0	0	terrestrial
R193	Chihuahua	Monteverde	25/02/20	1	Reithrodontomys fulvescens	Cricetidae	0	0	semiarboreal
R194	Chihuahua	Monteverde	26/02/20	0.5	Onychomys arenicola	Cricetidae	0	0	terrestrial
R195	Chihuahua	Monteverde	26/02/20	0.5	Onychomys arenicola	Cricetidae	0	0	terrestrial
R196	Chihuahua	Monteverde	26/02/20	0.5	Onychomys arenicola	Cricetidae	0	0	terrestrial
R197	Chihuahua	Monteverde	26/02/20	0.5	Onychomys arenicola	Cricetidae	0	0	terrestrial
R198	Chihuahua	Monteverde	26/02/20	0.5	Dipodomys merriami	Heteromyidae	0	0	fossorial
R199	Chihuahua	Monteverde	26/02/20	0.5	Dipodomys merriami	Heteromyidae	0	0	fossorial
R2	Sonora	Rancho Los Fresnos	28/09/19	0	Chaetodipus hispidus	Heteromyidae	0	0	terrestrial
R20	Sonora	Ejido José María Morelos	01/10/19	0.5	Onychomys torridus	Cricetidae	0	0	terrestrial
R200	Chihuahua	Monteverde	26/02/20	0.5	Dipodomys merriami	Heteromyidae	0	0	fossorial
R201	Chihuahua	Monteverde	26/02/20	0.5	Onychomys leucogaster	Cricetidae	0	0	terrestrial
R202	Chihuahua	Monteverde	26/02/20	0.5	Peromyscus maniculatus	Cricetidae	0	0	terrestrial
R203	Chihuahua	Monteverde	26/02/20	0.5	Onychomys arenicola	Cricetidae	0	0	terrestrial
R204	Chihuahua	Monteverde	26/02/20	0.5	Dipodomys merriami	Heteromyidae	0	0	fossorial
R205	Chihuahua	Monteverde	26/02/20	0.5	Dipodomys merriami	Heteromyidae	0	0	fossorial
R206	Chihuahua	Monteverde	26/02/20	0.5	Onychomys leucogaster	Cricetidae	0	0	terrestrial
R207	Chihuahua	Monteverde	26/02/20	0.5	Onychomys arenicola	Cricetidae	0	0	terrestrial
R208	Chihuahua	Monteverde	26/02/20	0.5	Dipodomys merriami	Heteromyidae	0	0	fossorial
R209	Chihuahua	Monteverde	26/02/20	0.5	Onychomys arenicola	Cricetidae	0	0	terrestrial
R21	Sonora	Ejido José María Morelos	01/10/19	0.5	Chaetodipus hispidus	Heteromyidae	0	0	terrestrial
R210	Chihuahua	Monteverde	26/02/20	1	Peromyscus maniculatus	Cricetidae	0	0	terrestrial
R211	Chihuahua	Monteverde	26/02/20	1	Peromyscus maniculatus	Cricetidae	0	0	terrestrial
R212	Chihuahua	Monteverde	26/02/20	1	Peromyscus maniculatus	Cricetidae	0	0	terrestrial
R213	Chihuahua	Monteverde	26/02/20	1	Peromyscus maniculatus	Cricetidae	0	0	terrestrial
R214	Chihuahua	Monteverde	26/02/20	1	Perognathus flavus	Heteromyidae	0	0	terrestrial
R215	Chihuahua	Monteverde	26/02/20	1	Perognathus flavus	Heteromyidae	0	0	terrestrial
R216	Chihuahua	Monteverde	26/02/20	1	Perognathus flavus	Heteromyidae	0	0	terrestrial
R219	Chihuahua	Monteverde	26/02/20	0.5	Dipodomys merriami	Heteromyidae	0	0	fossorial
R22	Sonora	Ejido José María Morelos	01/10/19	0.5	Chaetodipus hispidus	Heteromyidae	0	0	terrestrial
R220	Chihuahua	Monteverde	26/02/20	0.5	Peromyscus maniculatus	Cricetidae	0	0	terrestrial
R223	Chihuahua	Monteverde	26/02/20	0.5	Dipodomys spectabilis	Heteromyidae	4	0	fossorial
R224	Chihuahua	Rancho El Uno	28/02/20	0	Onychomys arenicola	Cricetidae	0	0	terrestrial
R225	Chihuahua	Rancho El Uno	28/02/20	0	Peromyscus leucopus	Cricetidae	0	0	semiarboreal
R226	Chihuahua	Rancho El Uno	28/02/20	0	Peromyscus leucopus	Cricetidae	0	0	semiarboreal
R227	Chihuahua	Rancho El Uno	28/02/20	0	Chaetodipus intermedius	Heteromyidae	0	0	terrestrial
R228	Chihuahua	Rancho El Uno	28/02/20	0	Peromyscus eremicus	Cricetidae	0	0	semiarboreal
R229	Chihuahua	Rancho El Uno	28/02/20	0	Peromyscus maniculatus	Cricetidae	0	0	terrestrial
R23	Sonora	Ejido José María Morelos	01/10/19	0.5	Chaetodipus penicillatus	Heteromyidae	0	0	terrestrial
R230	Chihuahua	Rancho El Uno	28/02/20	0	Chaetodipus intermedius	Heteromyidae	0	0	terrestrial
R231	Chihuahua	Rancho El Uno	28/02/20	0	Dipodomys merriami	Heteromyidae	0	0	fossorial
R232	Chihuahua	Rancho El Uno	28/02/20	0	Peromyscus maniculatus	Cricetidae	0	0	terrestrial
R233	Chihuahua	Rancho El Uno	28/02/20	0	Peromyscus maniculatus	Cricetidae	2	0	terrestrial
R234	Chihuahua	Rancho El Uno	28/02/20	0	Peromyscus eremicus	Cricetidae	0	0	semiarboreal
R235	Chihuahua	Rancho El Uno	28/02/20	0	Dipodomys merriami	Heteromyidae	0	0	fossorial
R236	Chihuahua	Rancho El Uno	28/02/20	0	Peromyscus maniculatus	Cricetidae	0	0	terrestrial
R237	Chihuahua	Rancho El Uno	28/02/20	0	Peromyscus maniculatus	Cricetidae	0	0	terrestrial
R238	Chihuahua	Rancho El Uno	28/02/20	0	Dipodomys merriami	Heteromyidae	0	0	fossorial
R239	Chihuahua	Rancho El Uno	28/02/20	0	Peromyscus maniculatus	Cricetidae	0	0	terrestrial
R24	Sonora	Ejido José María Morelos	01/10/19	0.5	Chaetodipus hispidus	Heteromyidae	0	0	terrestrial
R240	Chihuahua	Rancho El Uno	28/02/20	0	Dipodomys merriami	Heteromyidae	0	0	fossorial
R241	Chihuahua	Rancho El Uno	28/02/20	0	Peromyscus eremicus	Cricetidae	0	0	semiarboreal
R242	Chihuahua	Rancho El Uno	28/02/20	0	Dipodomys merriami	Heteromyidae	0	0	fossorial
R243	Chihuahua	Rancho El Uno	29/02/20	0	Peromyscus maniculatus	Cricetidae	0	0	terrestrial
R244	Chihuahua	Rancho El Uno	29/02/20	0	Peromyscus maniculatus	Cricetidae	0	0	terrestrial
R245	Chihuahua	Rancho El Uno	29/02/20	0	Onychomys leucogaster	Cricetidae	0	0	terrestrial
R246	Chihuahua	Rancho El Uno	29/02/20	0	Onychomys leucogaster	Cricetidae	0	0	terrestrial
R247	Chihuahua	Rancho El Uno	29/02/20	0	Peromyscus maniculatus	Cricetidae	0	0	terrestrial
R248	Chihuahua	Rancho El Uno	29/02/20	0	Dipodomys merriami	Heteromyidae	0	0	fossorial
R249	Chihuahua	Rancho El Uno	29/02/20	0	Peromyscus maniculatus	Cricetidae	0	0	terrestrial
R25	Sonora	Ejido José María Morelos	01/10/19	0.5	Chaetodipus hispidus	Heteromyidae	0	0	terrestrial
R250	Chihuahua	Rancho El Uno	29/02/20	0	Onychomys leucogaster	Cricetidae	0	0	terrestrial
R251	Chihuahua	Rancho El Uno	29/02/20	0	Chaetodipus intermedius	Heteromyidae	0	0	terrestrial
R252	Chihuahua	Rancho El Uno	29/02/20	0	Peromyscus maniculatus	Cricetidae	0	0	terrestrial
R253	Chihuahua	Rancho El Uno	29/02/20	0	Onychomys arenicola	Cricetidae	0	0	terrestrial
R254	Chihuahua	Rancho El Uno	29/02/20	0	Peromyscus maniculatus	Cricetidae	0	0	terrestrial
R255	Chihuahua	Rancho El Uno	29/02/20	0	Dipodomys merriami	Heteromyidae	0	0	fossorial
R256	Chihuahua	Rancho El Uno	29/02/20	0	Peromyscus maniculatus	Cricetidae	0	0	terrestrial
R257	Chihuahua	Rancho El Uno	29/02/20	0	Peromyscus maniculatus	Cricetidae	0	0	terrestrial
R258	Chihuahua	Rancho El Uno	29/02/20	0	Peromyscus leucopus	Cricetidae	0	0	semiarboreal
R259	Chihuahua	Rancho El Uno	29/02/20	0	Onychomys arenicola	Cricetidae	0	0	terrestrial
R26	Sonora	Ejido José María Morelos	01/10/19	0.5	Chaetodipus penicillatus	Heteromyidae	10	0	terrestrial
R260	Chihuahua	Rancho El Uno	29/02/20	0	Peromyscus eremicus	Cricetidae	0	0	semiarboreal
R261	Chihuahua	Rancho El Uno	29/02/20	0	Peromyscus eremicus	Cricetidae	0	0	semiarboreal
R262	Chihuahua	Rancho El Uno	29/02/20	0	Peromyscus maniculatus	Cricetidae	0	0	terrestrial
R263	Chihuahua	Rancho El Uno	29/02/20	0	Peromyscus leucopus	Cricetidae	0	0	semiarboreal
R264	Chihuahua	Rancho El Uno	29/02/20	0	Peromyscus eremicus	Cricetidae	0	0	semiarboreal
R265	Chihuahua	Rancho El Uno	29/02/20	0	Peromyscus maniculatus	Cricetidae	0	0	terrestrial
R266	Chihuahua	Rancho El Uno	29/02/20	0	Dipodomys merriami	Heteromyidae	0	0	fossorial
R267	Chihuahua	Rancho El Uno	29/02/20	0	Dipodomys merriami	Heteromyidae	0	0	fossorial
R268	Chihuahua	Rancho El Uno	29/02/20	0	Dipodomys merriami	Heteromyidae	0	0	fossorial
R269	Chihuahua	Rancho El Uno	29/02/20	0	Dipodomys ordii	Heteromyidae	0	0	terrestrial
R27	Sonora	Ejido José María Morelos	01/10/19	0.5	Chaetodipus hispidus	Heteromyidae	0	0	terrestrial
R270	Chihuahua	Rancho El Uno	29/02/20	0	Peromyscus eremicus	Cricetidae	0	0	semiarboreal
R271	Chihuahua	Rancho El Uno	29/02/20	0	Neotoma albigula	Cricetidae	0	0	terrestrial
R272	Chihuahua	Rancho El Uno	29/02/20	0	Peromyscus maniculatus	Cricetidae	0	0	terrestrial
R273	Chihuahua	Rancho El Uno	29/02/20	0	Perognathus flavus	Heteromyidae	0	0	terrestrial
R274	Chihuahua	Rancho El Uno	29/02/20	0	Peromyscus leucopus	Cricetidae	0	0	semiarboreal
R275	Chihuahua	Rancho El Uno	01/03/20	0	Dipodomys merriami	Heteromyidae	0	0	fossorial
R276	Chihuahua	Rancho El Uno	01/03/20	0	Peromyscus maniculatus	Cricetidae	0	0	terrestrial
R277	Chihuahua	Rancho El Uno	01/03/20	0	Chaetodipus intermedius	Heteromyidae	0	0	terrestrial
R278	Chihuahua	Rancho El Uno	01/03/20	0	Peromyscus leucopus	Cricetidae	0	0	semiarboreal
R279	Chihuahua	Rancho El Uno	01/03/20	0	Dipodomys merriami	Heteromyidae	0	0	fossorial
R28	Sonora	Ejido José María Morelos	01/10/19	0.5	Chaetodipus hispidus	Heteromyidae	0	0	terrestrial
R280	Chihuahua	Rancho El Uno	01/03/20	0	Onychomys arenicola	Cricetidae	0	0	terrestrial
R281	Chihuahua	Rancho El Uno	01/03/20	0	Peromyscus maniculatus	Cricetidae	0	0	terrestrial
R282	Chihuahua	Rancho El Uno	01/03/20	0	Chaetodipus intermedius	Heteromyidae	0	0	terrestrial
R283	Chihuahua	Rancho El Uno	01/03/20	0	Onychomys arenicola	Cricetidae	0	0	terrestrial
R284	Chihuahua	Rancho El Uno	01/03/20	0	Peromyscus maniculatus	Cricetidae	0	0	terrestrial
R285	Chihuahua	Rancho El Uno	01/03/20	0	Dipodomys ordii	Heteromyidae	0	0	terrestrial
R286	Chihuahua	Rancho El Uno	01/03/20	0	Peromyscus maniculatus	Cricetidae	0	0	terrestrial
R287	Chihuahua	Rancho El Uno	01/03/20	0	Onychomys leucogaster	Cricetidae	1	0	terrestrial
R288	Chihuahua	Rancho El Uno	01/03/20	0	Peromyscus leucopus	Cricetidae	0	0	semiarboreal
R289	Chihuahua	Rancho El Uno	01/03/20	0	Peromyscus maniculatus	Cricetidae	0	0	terrestrial
R29	Sonora	Ejido José María Morelos	02/10/19	0.5	Chaetodipus hispidus	Heteromyidae	0	0	terrestrial
R290	Chihuahua	Rancho El Uno	01/03/20	0	Peromyscus maniculatus	Cricetidae	0	0	terrestrial
R291	Chihuahua	Rancho El Uno	01/03/20	0	Peromyscus maniculatus	Cricetidae	0	0	terrestrial
R292	Chihuahua	Rancho El Uno	01/03/20	0	Chaetodipus intermedius	Heteromyidae	0	0	terrestrial
R293	Chihuahua	Rancho El Uno	01/03/20	0	Peromyscus maniculatus	Cricetidae	0	0	terrestrial
R294	Chihuahua	Rancho El Uno	01/03/20	0	Sigmodon hispidus	Cricetidae	0	0	terrestrial
R295	Chihuahua	Rancho El Uno	01/03/20	0	Peromyscus maniculatus	Cricetidae	0	0	terrestrial
R296	Chihuahua	Rancho El Uno	01/03/20	0	Onychomys arenicola	Cricetidae	0	0	terrestrial
R297	Chihuahua	Rancho El Uno	01/03/20	0	Dipodomys ordii	Heteromyidae	0	0	terrestrial
R298	Chihuahua	Rancho El Uno	01/03/20	0	Dipodomys ordii	Heteromyidae	0	0	terrestrial
R299	Chihuahua	Rancho El Uno	01/03/20	0	Dipodomys ordii	Heteromyidae	0	0	terrestrial
R3	Sonora	Rancho Los Fresnos	29/09/19	0	Chaetodipus hispidus	Heteromyidae	0	0	terrestrial
R30	Sonora	Ejido José María Morelos	02/10/19	0.5	Chaetodipus hispidus	Heteromyidae	0	0	terrestrial
R300	Chihuahua	Rancho El Uno	01/03/20	0	Dipodomys ordii	Heteromyidae	0	0	terrestrial
R301	Chihuahua	Rancho El Uno	01/03/20	0	Peromyscus eremicus	Cricetidae	0	0	semiarboreal
R302	Chihuahua	Rancho El Uno	01/03/20	0	Onychomys arenicola	Cricetidae	0	0	terrestrial
R303	Chihuahua	Rancho El Uno	01/03/20	0	Perognathus flavus	Heteromyidae	0	0	terrestrial
R304	Chihuahua	Rancho El Uno	01/03/20	0	Perognathus flavus	Heteromyidae	0	0	terrestrial
R305	Chihuahua	Rancho El Uno	01/03/20	0	Dipodomys merriami	Heteromyidae	0	0	fossorial
R306	Chihuahua	Rancho El Uno	01/03/20	0	Dipodomys merriami	Heteromyidae	0	0	fossorial
R307	Chihuahua	Rancho El Uno	01/03/20	0	Peromyscus maniculatus	Cricetidae	0	0	terrestrial
R308	Chihuahua	Rancho El Uno	01/03/20	0	Onychomys arenicola	Cricetidae	0	0	terrestrial
R309	Chihuahua	Rancho El Uno	01/03/20	0	Peromyscus maniculatus	Cricetidae	0	0	terrestrial
R31	Sonora	Ejido José María Morelos	02/10/19	0.5	Peromyscus leucopus	Cricetidae	0	0	semiarboreal
R310	Chihuahua	Rancho El Uno	01/03/20	0	Dipodomys merriami	Heteromyidae	0	0	fossorial
R311	Chihuahua	Rancho El Uno	01/03/20	0	Peromyscus maniculatus	Cricetidae	0	0	terrestrial
R312	Chihuahua	Rancho El Uno	01/03/20	0	Peromyscus maniculatus	Cricetidae	0	0	terrestrial
R313	Chihuahua	Rancho El Uno	01/03/20	0	Perognathus flavus	Heteromyidae	0	0	terrestrial
R314	Chihuahua	Rancho El Uno	01/03/20	0	Perognathus flavus	Heteromyidae	0	0	terrestrial
R315	Chihuahua	Rancho El Uno	01/03/20	0	Peromyscus maniculatus	Cricetidae	0	0	terrestrial
R316	Chihuahua	Rancho El Uno	01/03/20	0	Perognathus flavus	Heteromyidae	0	0	terrestrial
R317	Chihuahua	Rancho El Uno	01/03/20	0	Perognathus flavus	Heteromyidae	0	0	terrestrial
R318	Chihuahua	Rancho El Uno	01/03/20	0	Perognathus flavus	Heteromyidae	0	0	terrestrial
R319	Chihuahua	Rancho El Uno	01/03/20	0	Peromyscus leucopus	Cricetidae	0	0	semiarboreal
R32	Sonora	Ejido José María Morelos	02/10/19	0.5	Chaetodipus hispidus	Heteromyidae	0	2	terrestrial
R320	Chihuahua	Rancho El Uno	01/03/20	0	Perognathus flavus	Heteromyidae	0	0	terrestrial
R321	Chihuahua	Rancho El Uno	01/03/20	0	Perognathus flavus	Heteromyidae	0	0	terrestrial
R322	Chihuahua	Rancho El Uno	01/03/20	0	Perognathus flavus	Heteromyidae	0	0	terrestrial
R323	Baja California	Rancho El Peligro	05/03/20	0.5	Peromyscus maniculatus	Cricetidae	0	0	terrestrial
R324	Baja California	Rancho El Peligro	05/03/20	0.5	Peromyscus maniculatus	Cricetidae	0	0	terrestrial
R325	Baja California	Rancho El Peligro	05/03/20	0.5	Chaetodipus penicillatus	Heteromyidae	0	0	terrestrial
R326	Baja California	Rancho El Peligro	05/03/20	0.5	Chaetodipus penicillatus	Heteromyidae	0	0	terrestrial
R327	Baja California	Rancho El Peligro	05/03/20	0.5	Peromyscus maniculatus	Cricetidae	0	0	terrestrial
R328	Baja California	Rancho El Peligro	05/03/20	0.5	Chaetodipus penicillatus	Heteromyidae	0	0	terrestrial
R329	Baja California	Rancho El Peligro	05/03/20	0.5	Chaetodipus penicillatus	Heteromyidae	0	0	terrestrial
R33	Sonora	Ejido José María Morelos	02/10/19	0.5	Chaetodipus hispidus	Heteromyidae	0	0	terrestrial
R330	Baja California	Rancho El Peligro	05/03/20	0.5	Peromyscus maniculatus	Cricetidae	1	0	terrestrial
R331	Baja California	Rancho El Peligro	05/03/20	0.5	Peromyscus maniculatus	Cricetidae	0	0	terrestrial
R332	Baja California	Rancho El Peligro	05/03/20	0.88	Rattus rattus	Muridae	0	0	terrestrial
R333	Baja California	Rancho El Peligro	05/03/20	0.5	Xerospermophilus tereticaudus	Sciuridae	0	0	fossorial
R334	Baja California	Rancho El Peligro	06/03/20	0.88	Mus musculus	Muridae	0	0	terrestrial
R335	Baja California	Rancho El Peligro	06/03/20	0.5	Peromyscus maniculatus	Cricetidae	0	0	terrestrial
R336	Baja California	Rancho El Peligro	06/03/20	0.5	Chaetodipus penicillatus	Heteromyidae	0	0	terrestrial
R337	Baja California	Rancho El Peligro	06/03/20	0.5	Peromyscus maniculatus	Cricetidae	0	0	terrestrial
R338	Baja California	Rancho El Peligro	07/03/20	0.5	Peromyscus maniculatus	Cricetidae	0	0	terrestrial
R339	Baja California	Rancho El Peligro	07/03/20	0.35	Mus musculus	Muridae	0	0	terrestrial
R34	Sonora	Ejido José María Morelos	02/10/19	0.5	Chaetodipus hispidus	Heteromyidae	0	0	terrestrial
R340	Baja California	Rancho El Peligro	07/03/20	0.88	Mus musculus	Muridae	0	0	terrestrial
R341	Baja California	Río Colorado	09/03/20	0	Peromyscus eremicus	Cricetidae	0	0	semiarboreal
R342	Baja California	Río Colorado	09/03/20	0	Peromyscus maniculatus	Cricetidae	0	0	terrestrial
R343	Baja California	Río Colorado	09/03/20	0	Peromyscus eremicus	Cricetidae	0	0	semiarboreal
R344	Baja California	Río Colorado	09/03/20	0	Peromyscus eremicus	Cricetidae	0	0	semiarboreal
R345	Baja California	Río Colorado	09/03/20	0	Peromyscus eremicus	Cricetidae	0	0	semiarboreal
R346	Baja California	Río Colorado	09/03/20	0	Chaetodipus penicillatus	Heteromyidae	1	0	terrestrial
R347	Baja California	Río Colorado	09/03/20	0	Peromyscus maniculatus	Cricetidae	1	0	terrestrial
R348	Baja California	Río Colorado	09/03/20	0	Peromyscus maniculatus	Cricetidae	2	0	terrestrial
R349	Baja California	Río Colorado	09/03/20	0	Peromyscus maniculatus	Cricetidae	0	0	terrestrial
R35	Sonora	Ejido José María Morelos	02/10/19	0.5	Chaetodipus hispidus	Heteromyidae	0	0	terrestrial
R350	Baja California	Río Colorado	09/03/20	0	Peromyscus eremicus	Cricetidae	0	0	semiarboreal
R351	Baja California	Río Colorado	09/03/20	0	Peromyscus maniculatus	Cricetidae	0	0	terrestrial
R352	Baja California	Río Colorado	09/03/20	0	Chaetodipus penicillatus	Heteromyidae	0	0	terrestrial
R353	Baja California	Río Colorado	09/03/20	0	Peromyscus eremicus	Cricetidae	0	0	semiarboreal
R354	Baja California	Río Colorado	09/03/20	0	Peromyscus maniculatus	Cricetidae	0	0	terrestrial
R355	Baja California	Río Colorado	09/03/20	0	Peromyscus eremicus	Cricetidae	0	0	semiarboreal
R356	Baja California	Río Colorado	09/03/20	0	Peromyscus eremicus	Cricetidae	0	0	semiarboreal
R357	Baja California	Río Colorado	09/03/20	0	Chaetodipus penicillatus	Heteromyidae	0	0	terrestrial
R358	Baja California	Río Colorado	09/03/20	0	Dipodomys merriami	Heteromyidae	0	0	fossorial
R359	Baja California	Río Colorado	09/03/20	0	Peromyscus maniculatus	Cricetidae	0	0	terrestrial
R36	Sonora	Ejido José María Morelos	03/10/19	0.5	Chaetodipus intermedius	Heteromyidae	0	0	terrestrial
R360	Baja California	Río Colorado	09/03/20	0	Peromyscus maniculatus	Cricetidae	0	0	terrestrial
R361	Baja California	Río Colorado	09/03/20	0	Peromyscus maniculatus	Cricetidae	0	0	terrestrial
R362	Baja California	Río Colorado	10/03/20	0	Peromyscus maniculatus	Cricetidae	0	0	terrestrial
R363	Baja California	Río Colorado	10/03/20	0	Chaetodipus penicillatus	Heteromyidae	0	0	terrestrial
R364	Baja California	Río Colorado	10/03/20	0	Peromyscus eremicus	Cricetidae	0	0	semiarboreal
R365	Baja California	Río Colorado	10/03/20	0	Peromyscus eremicus	Cricetidae	0	0	semiarboreal
R366	Baja California	Río Colorado	10/03/20	0	Dipodomys merriami	Heteromyidae	0	0	fossorial
R367	Baja California	Río Colorado	10/03/20	0	Peromyscus maniculatus	Cricetidae	0	0	terrestrial
R368	Baja California	Río Colorado	10/03/20	0	Peromyscus maniculatus	Cricetidae	0	0	terrestrial
R369	Baja California	Río Colorado	10/03/20	0	Dipodomys merriami	Heteromyidae	0	0	fossorial
R37	Sonora	Ejido José María Morelos	03/10/19	0.5	Chaetodipus hispidus	Heteromyidae	0	0	terrestrial
R370	Baja California	Río Colorado	10/03/20	0	Chaetodipus penicillatus	Heteromyidae	0	0	terrestrial
R371	Baja California	Río Colorado	10/03/20	0	Peromyscus eremicus	Cricetidae	0	0	semiarboreal
R372	Baja California	Río Colorado	10/03/20	0	Peromyscus maniculatus	Cricetidae	0	0	terrestrial
R373	Baja California	Río Colorado	10/03/20	0	Reithrodontomys megalotis	Cricetidae	0	0	terrestrial
R374	Baja California	Río Colorado	10/03/20	0	Chaetodipus penicillatus	Heteromyidae	0	0	terrestrial
R375	Baja California	Río Colorado	10/03/20	0	Dipodomys merriami	Heteromyidae	0	0	fossorial
R376	Baja California	Río Colorado	10/03/20	0	Chaetodipus penicillatus	Heteromyidae	0	0	terrestrial
R377	Baja California	Río Colorado	10/03/20	0	Peromyscus maniculatus	Cricetidae	0	0	terrestrial
R378	Baja California	Río Colorado	10/03/20	0	Chaetodipus penicillatus	Heteromyidae	0	0	terrestrial
R379	Baja California	Río Colorado	10/03/20	0	Peromyscus maniculatus	Cricetidae	0	0	terrestrial
R38	Sonora	Ejido José María Morelos	03/10/19	0.5	Onychomys torridus	Cricetidae	0	0	terrestrial
R381	Baja California	Río Colorado	10/03/20	0	Reithrodontomys megalotis	Cricetidae	0	0	terrestrial
R382	Baja California	Río Colorado	11/03/20	0	Peromyscus maniculatus	Cricetidae	0	0	terrestrial
R383	Baja California	Río Colorado	11/03/20	0	Peromyscus maniculatus	Cricetidae	0	0	terrestrial
R384	Baja California	Río Colorado	11/03/20	0	Peromyscus maniculatus	Cricetidae	0	0	terrestrial
R385	Baja California	Río Colorado	11/03/20	0	Peromyscus eremicus	Cricetidae	0	0	semiarboreal
R386	Baja California	Río Colorado	11/03/20	0	Peromyscus eremicus	Cricetidae	0	0	semiarboreal
R387	Baja California	Río Colorado	11/03/20	0	Peromyscus eremicus	Cricetidae	0	0	semiarboreal
R388	Baja California	Río Colorado	11/03/20	0	Reithrodontomys megalotis	Cricetidae	0	0	terrestrial
R389	Baja California	Río Colorado	11/03/20	0	Chaetodipus penicillatus	Heteromyidae	0	0	terrestrial
R39	Sonora	Ejido José María Morelos	03/10/19	0.5	Chaetodipus intermedius	Heteromyidae	1	0	terrestrial
R390	Baja California	Río Colorado	11/03/20	0	Peromyscus maniculatus	Cricetidae	0	0	terrestrial
R391	Baja California	Río Colorado	11/03/20	0	Peromyscus maniculatus	Cricetidae	0	0	terrestrial
R392	Baja California	Río Colorado	11/03/20	0	Peromyscus maniculatus	Cricetidae	0	0	terrestrial
R393	Baja California	Mexicali	17/03/20	0.5	Xerospermophilus tereticaudus	Sciuridae	0	0	fossorial
R394	Baja California	Mexicali	17/03/20	0.5	Mus musculus	Muridae	0	0	terrestrial
R395	Baja California	Rancho El Peligro	04/09/21	0.5	Chaetodipus penicillatus	Heteromyidae	2	0	terrestrial
R396	Baja California	Rancho El Peligro	04/09/21	0.5	Chaetodipus penicillatus	Heteromyidae	0	0	terrestrial
R397	Baja California	Rancho El Peligro	04/09/21	0.5	Chaetodipus penicillatus	Heteromyidae	0	0	terrestrial
R398	Baja California	Rancho El Peligro	04/09/21	0.5	Chaetodipus penicillatus	Heteromyidae	4	0	terrestrial
R399	Baja California	Rancho El Peligro	04/09/21	0.5	Chaetodipus penicillatus	Heteromyidae	6	0	terrestrial
R4	Sonora	Rancho Los Fresnos	29/09/19	0	Chaetodipus hispidus	Heteromyidae	0	0	terrestrial
R40	Sonora	Ejido José María Morelos	03/10/19	0.5	Peromyscus leucopus	Cricetidae	0	0	semiarboreal
R400	Baja California	Rancho El Peligro	04/09/21	0.5	Chaetodipus penicillatus	Heteromyidae	0	0	terrestrial
R401	Baja California	Rancho El Peligro	04/09/21	0.5	Chaetodipus penicillatus	Heteromyidae	2	0	terrestrial
R402	Baja California	Rancho El Peligro	04/09/21	0.5	Chaetodipus penicillatus	Heteromyidae	1	0	terrestrial
R403	Baja California	Rancho El Peligro	04/09/21	0.5	Chaetodipus penicillatus	Heteromyidae	0	0	terrestrial
R404	Baja California	Rancho El Peligro	04/09/21	0.5	Chaetodipus penicillatus	Heteromyidae	3	0	terrestrial
R405	Baja California	Rancho El Peligro	04/09/21	0.5	Chaetodipus penicillatus	Heteromyidae	0	0	terrestrial
R406	Baja California	Rancho El Peligro	04/09/21	0.5	Chaetodipus penicillatus	Heteromyidae	3	0	terrestrial
R407	Baja California	Rancho El Peligro	04/09/21	0.5	Chaetodipus penicillatus	Heteromyidae	0	0	terrestrial
R408	Baja California	Rancho El Peligro	04/09/21	0.5	Chaetodipus penicillatus	Heteromyidae	0	0	terrestrial
R409	Baja California	Rancho El Peligro	04/09/21	0.5	Chaetodipus penicillatus	Heteromyidae	0	0	terrestrial
R41	Sonora	Cananea	05/10/19	0.5	Onychomys torridus	Cricetidae	0	0	terrestrial
R410	Baja California	Rancho El Peligro	04/09/21	0.5	Neotoma albigula	Cricetidae	0	0	terrestrial
R411	Baja California	Rancho El Peligro	04/09/21	0.5	Chaetodipus penicillatus	Heteromyidae	7	0	terrestrial
R412	Baja California	Rancho El Peligro	04/09/21	0.5	Xerospermophilus tereticaudus	Sciuridae	0	0	fossorial
R413	Baja California	Rancho El Peligro	05/09/21	0.5	Chaetodipus penicillatus	Heteromyidae	0	0	terrestrial
R414	Baja California	Rancho El Peligro	05/09/21	0.5	Chaetodipus penicillatus	Heteromyidae	8	0	terrestrial
R415	Baja California	Rancho El Peligro	05/09/21	0.5	Chaetodipus penicillatus	Heteromyidae	1	0	terrestrial
R416	Baja California	Rancho El Peligro	05/09/21	0.5	Chaetodipus penicillatus	Heteromyidae	0	0	terrestrial
R417	Baja California	Rancho El Peligro	05/09/21	0.5	Chaetodipus penicillatus	Heteromyidae	0	0	terrestrial
R418	Baja California	Rancho El Peligro	05/09/21	0.5	Chaetodipus penicillatus	Heteromyidae	9	0	terrestrial
R419	Baja California	Rancho El Peligro	05/09/21	0.5	Neotoma albigula	Cricetidae	0	0	terrestrial
R42	Sonora	Cananea	05/10/19	0.5	Chaetodipus intermedius	Heteromyidae	1	0	terrestrial
R420	Baja California	Rancho El Peligro	05/09/21	0.5	Chaetodipus penicillatus	Heteromyidae	0	0	terrestrial
R421	Baja California	Rancho El Peligro	05/09/21	0.5	Chaetodipus penicillatus	Heteromyidae	5	0	terrestrial
R422	Baja California	Rancho El Peligro	05/09/21	0.5	Chaetodipus spinatus	Heteromyidae	10	0	fossorial
R423	Baja California	Rancho El Peligro	05/09/21	0.5	Chaetodipus penicillatus	Heteromyidae	0	0	terrestrial
R424	Baja California	Rancho El Peligro	05/09/21	0.5	Chaetodipus penicillatus	Heteromyidae	2	0	terrestrial
R425	Baja California	Rancho El Peligro	05/09/21	0.57	Chaetodipus spinatus	Heteromyidae	2	0	fossorial
R426	Baja California	Rancho El Peligro	06/09/21	0.5	Chaetodipus penicillatus	Heteromyidae	17	0	terrestrial
R427	Baja California	Rancho El Peligro	06/09/21	0.5	Peromyscus maniculatus	Cricetidae	0	0	terrestrial
R428	Baja California	Rancho El Peligro	06/09/21	0.57	Mus musculus	Muridae	0	0	terrestrial
R429	Baja California	Rancho El Peligro	06/09/21	0.84	Mus musculus	Muridae	0	0	terrestrial
R431	Baja California	Mexicali	07/09/21	0.48	Chaetodipus penicillatus	Heteromyidae	1	0	terrestrial
R432	Baja California	Mexicali	07/09/21	0.48	Chaetodipus penicillatus	Heteromyidae	0	0	terrestrial
R433	Baja California	Mexicali	07/09/21	0.57	Mus musculus	Muridae	0	0	terrestrial
R434	Baja California	Mexicali	07/09/21	0.57	Mus musculus	Muridae	0	0	terrestrial
R435	Baja California	Mexicali	07/09/21	0.57	Mus musculus	Muridae	0	0	terrestrial
R436	Baja California	Mexicali	08/09/21	1	Rattus rattus	Muridae	0	0	terrestrial
R437	Baja California	Mexicali	08/09/21	0.88	Chaetodipus penicillatus	Heteromyidae	0	0	terrestrial
R438	Baja California	Mexicali	08/09/21	0.48	Chaetodipus spinatus	Heteromyidae	0	0	fossorial
R439	Baja California	Mexicali	08/09/21	0.48	Chaetodipus baileyi	Heteromyidae	2	0	terrestrial
R44	Sonora	Cananea	05/10/19	0.5	Onychomys torridus	Cricetidae	0	0	terrestrial
R440	Baja California	Mexicali	08/09/21	0.48	Chaetodipus penicillatus	Heteromyidae	8	0	terrestrial
R441	Baja California	Mexicali	08/09/21	0.57	Mus musculus	Muridae	0	0	terrestrial
R442	Baja California	Mexicali	08/09/21	0.57	Mus musculus	Muridae	0	0	terrestrial
R443	Baja California	Mexicali	09/09/21	0.48	Chaetodipus penicillatus	Heteromyidae	2	0	terrestrial
R444	Baja California	Mexicali	09/09/21	0.57	Mus musculus	Muridae	0	0	terrestrial
R445	Baja California	Mexicali	09/09/21	0.57	Mus musculus	Muridae	0	0	terrestrial
R446	Baja California	Mexicali	09/09/21	0.57	Mus musculus	Muridae	0	0	terrestrial
R447	Baja California	Mexicali	09/09/21	0.57	Mus musculus	Muridae	0	0	terrestrial
R448	Baja California	Río Colorado	19/09/21	0	Dipodomys merriami	Heteromyidae	0	0	fossorial
R449	Baja California	Río Colorado	19/09/21	0	Chaetodipus spinatus	Heteromyidae	3	0	fossorial
R451	Baja California	Río Colorado	19/09/21	0	Chaetodipus spinatus	Heteromyidae	3	0	fossorial
R452	Baja California	Río Colorado	19/09/21	0	Peromyscus fraterculus	Cricetidae	5	0	semiarboreal
R453	Baja California	Río Colorado	19/09/21	0	Chaetodipus penicillatus	Heteromyidae	0	0	terrestrial
R454	Baja California	Río Colorado	19/09/21	0	Chaetodipus spinatus	Heteromyidae	6	0	fossorial
R455	Baja California	Río Colorado	19/09/21	0	Chaetodipus penicillatus	Heteromyidae	0	0	terrestrial
R456	Baja California	Río Colorado	19/09/21	0	Chaetodipus penicillatus	Heteromyidae	6	0	terrestrial
R457	Baja California	Río Colorado	19/09/21	0	Dipodomys merriami	Heteromyidae	0	0	fossorial
R458	Baja California	Río Colorado	19/09/21	0	Chaetodipus penicillatus	Heteromyidae	0	0	terrestrial
R459	Baja California	Río Colorado	19/09/21	0	Chaetodipus penicillatus	Heteromyidae	2	0	terrestrial
R460	Baja California	Río Colorado	19/09/21	0	Dipodomys merriami	Heteromyidae	0	0	fossorial
R461	Baja California	Río Colorado	19/09/21	0	Chaetodipus penicillatus	Heteromyidae	0	0	terrestrial
R462	Baja California	Río Colorado	19/09/21	0	Chaetodipus penicillatus	Heteromyidae	0	0	terrestrial
R463	Baja California	Río Colorado	19/09/21	0	Chaetodipus penicillatus	Heteromyidae	0	0	terrestrial
R464	Baja California	Río Colorado	20/09/21	0	Peromyscus maniculatus	Cricetidae	0	0	terrestrial
R465	Baja California	Río Colorado	20/09/21	0	Chaetodipus penicillatus	Heteromyidae	0	0	terrestrial
R466	Baja California	Río Colorado	20/09/21	0	Peromyscus maniculatus	Cricetidae	0	0	terrestrial
R467	Baja California	Río Colorado	20/09/21	0	Peromyscus fraterculus	Cricetidae	0	0	semiarboreal
R468	Baja California	Río Colorado	20/09/21	0	Chaetodipus penicillatus	Heteromyidae	3	0	terrestrial
R469	Baja California	Río Colorado	20/09/21	0	Peromyscus fraterculus	Cricetidae	0	0	semiarboreal
R47	Sonora	Cananea	05/10/19	0.77	Chaetodipus intermedius	Heteromyidae	4	0	terrestrial
R470	Baja California	Río Colorado	20/09/21	0	Chaetodipus penicillatus	Heteromyidae	0	0	terrestrial
R471	Baja California	Río Colorado	20/09/21	0	Chaetodipus penicillatus	Heteromyidae	12	0	terrestrial
R472	Baja California	Río Colorado	21/09/21	0	Chaetodipus penicillatus	Heteromyidae	0	0	terrestrial
R473	Baja California	Río Colorado	21/09/21	0	Peromyscus maniculatus	Cricetidae	0	0	terrestrial
R474	Baja California	Río Colorado	21/09/21	0	Chaetodipus penicillatus	Heteromyidae	0	0	terrestrial
R475	Baja California	Río Colorado	21/09/21	0	Chaetodipus penicillatus	Heteromyidae	0	0	terrestrial
R476	Baja California	Río Colorado	21/09/21	0	Chaetodipus penicillatus	Heteromyidae	0	0	terrestrial
R477	Baja California	Río Colorado	21/09/21	0	Chaetodipus penicillatus	Heteromyidae	0	0	terrestrial
R478	Baja California	Río Colorado	21/09/21	0	Chaetodipus penicillatus	Heteromyidae	6	0	terrestrial
R479	Baja California	Río Colorado	21/09/21	0	Chaetodipus penicillatus	Heteromyidae	0	0	terrestrial
R48	Sonora	Cananea	05/10/19	0.77	Mus musculus	Muridae	0	0	terrestrial
R480	Chihuahua	Janos	06/10/21	0.5	Peromyscus leucopus	Cricetidae	0	0	semiarboreal
R481	Chihuahua	Janos	06/10/21	1	Mus musculus	Muridae	0	0	terrestrial
R482	Chihuahua	Janos	06/10/21	1	Mus musculus	Muridae	0	0	terrestrial
R483	Chihuahua	Janos	06/10/21	0.5	Mus musculus	Muridae	0	0	terrestrial
R484	Chihuahua	Janos	06/10/21	0.5	Mus musculus	Muridae	0	0	terrestrial
R485	Chihuahua	Janos	06/10/21	0.5	Mus musculus	Muridae	0	0	terrestrial
R486	Chihuahua	Janos	06/10/21	0.5	Mus musculus	Muridae	0	0	terrestrial
R487	Chihuahua	Janos	06/10/21	0.5	Mus musculus	Muridae	0	0	terrestrial
R488	Chihuahua	Janos	07/10/21	0.5	Sigmodon hispidus	Cricetidae	0	4	terrestrial
R489	Chihuahua	Janos	08/10/21	0.5	Mus musculus	Muridae	0	0	terrestrial
R49	Sonora	Cananea	05/10/19	0.77	Chaetodipus intermedius	Heteromyidae	1	0	terrestrial
R490	Chihuahua	Janos	08/10/21	1	Mus musculus	Muridae	0	0	terrestrial
R491	Chihuahua	Monteverde	09/10/21	0.5	Dipodomys merriami	Heteromyidae	0	0	fossorial
R492	Chihuahua	Monteverde	09/10/21	0.5	Peromyscus maniculatus	Cricetidae	0	0	terrestrial
R493	Chihuahua	Monteverde	09/10/21	0.5	Chaetodipus intermedius	Heteromyidae	0	3	terrestrial
R494	Chihuahua	Monteverde	09/10/21	0.5	Chaetodipus intermedius	Heteromyidae	1	0	terrestrial
R495	Chihuahua	Monteverde	09/10/21	0.5	Peromyscus maniculatus	Cricetidae	6	0	terrestrial
R496	Chihuahua	Monteverde	09/10/21	0.5	Chaetodipus intermedius	Heteromyidae	0	0	terrestrial
R497	Chihuahua	Monteverde	09/10/21	0.5	Peromyscus maniculatus	Cricetidae	0	0	terrestrial
R498	Chihuahua	Monteverde	09/10/21	0.5	Dipodomys merriami	Heteromyidae	0	0	fossorial
R499	Chihuahua	Monteverde	09/10/21	0.5	Dipodomys merriami	Heteromyidae	0	0	fossorial
R5	Sonora	Rancho Los Fresnos	29/09/19	0	Chaetodipus hispidus	Heteromyidae	0	0	terrestrial
R500	Chihuahua	Monteverde	09/10/21	0.5	Peromyscus maniculatus	Cricetidae	0	0	terrestrial
R501	Chihuahua	Monteverde	10/10/21	0.5	Chaetodipus intermedius	Heteromyidae	1	0	terrestrial
R502	Chihuahua	Monteverde	10/10/21	0.5	Onychomys arenicola	Cricetidae	0	0	terrestrial
R503	Chihuahua	Monteverde	10/10/21	0.5	Chaetodipus intermedius	Heteromyidae	0	0	terrestrial
R504	Chihuahua	Monteverde	10/10/21	0.5	Chaetodipus intermedius	Heteromyidae	0	0	terrestrial
R505	Chihuahua	Monteverde	10/10/21	0.5	Onychomys arenicola	Cricetidae	0	0	terrestrial
R506	Chihuahua	Monteverde	10/10/21	0.5	Xerospermophilus spilosoma	Sciuridae	0	0	terrestrial
R507	Chihuahua	Monteverde	10/10/21	0.5	Dipodomys merriami	Heteromyidae	0	0	fossorial
R508	Chihuahua	Monteverde	10/10/21	0.5	Neotoma albigula	Cricetidae	0	0	terrestrial
R509	Chihuahua	Monteverde	10/10/21	0.5	Dipodomys merriami	Heteromyidae	0	0	fossorial
R510	Chihuahua	Monteverde	10/10/21	0.5	Chaetodipus intermedius	Heteromyidae	0	0	terrestrial
R511	Chihuahua	Monteverde	11/10/21	0.5	Onychomys arenicola	Cricetidae	0	0	terrestrial
R512	Chihuahua	Monteverde	11/10/21	0.5	Dipodomys merriami	Heteromyidae	0	0	fossorial
R513	Chihuahua	Monteverde	11/10/21	0.5	Xerospermophilus spilosoma	Sciuridae	0	0	terrestrial
R514	Chihuahua	Monteverde	11/10/21	0.5	Onychomys leucogaster	Cricetidae	0	0	terrestrial
R515	Chihuahua	Monteverde	11/10/21	0.5	Chaetodipus intermedius	Heteromyidae	0	0	terrestrial
R516	Chihuahua	Monteverde	11/10/21	0.5	Chaetodipus intermedius	Heteromyidae	7	0	terrestrial
R517	Chihuahua	Monteverde	11/10/21	0.5	Chaetodipus intermedius	Heteromyidae	0	0	terrestrial
R518	Chihuahua	Rancho El Uno	12/10/21	0	Chaetodipus eremicus	Heteromyidae	2	0	fossorial
R519	Chihuahua	Rancho El Uno	12/10/21	0	Chaetodipus eremicus	Heteromyidae	0	0	fossorial
R52	Sonora	Cananea	05/10/19	0.77	Mus musculus	Muridae	0	0	terrestrial
R520	Chihuahua	Rancho El Uno	12/10/21	0	Neotoma albigula	Cricetidae	0	0	terrestrial
R521	Chihuahua	Rancho El Uno	13/10/21	0	Dipodomys ordii	Heteromyidae	0	0	terrestrial
R522	Chihuahua	Rancho El Uno	13/10/21	0	Onychomys arenicola	Cricetidae	0	0	terrestrial
R523	Chihuahua	Rancho El Uno	13/10/21	0	Dipodomys merriami	Heteromyidae	0	0	fossorial
R524	Chihuahua	Rancho El Uno	13/10/21	0	Dipodomys spectabilis	Heteromyidae	0	0	fossorial
R525	Chihuahua	Rancho El Uno	13/10/21	0	Neotoma albigula	Cricetidae	0	0	terrestrial
R526	Chihuahua	Rancho El Uno	13/10/21	0	Neotoma albigula	Cricetidae	0	0	terrestrial
R527	Chihuahua	Rancho El Uno	14/10/21	0	Chaetodipus intermedius	Heteromyidae	2	0	terrestrial
R528	Chihuahua	Rancho El Uno	14/10/21	0	Neotoma albigula	Cricetidae	0	0	terrestrial
R529	Chihuahua	Rancho El Uno	14/10/21	0	Neotoma albigula	Cricetidae	0	0	terrestrial
R530	Chihuahua	Rancho El Uno	14/10/21	0	Dipodomys merriami	Heteromyidae	0	0	fossorial
R531	Chihuahua	Rancho El Uno	14/10/21	0	Dipodomys spectabilis	Heteromyidae	0	0	fossorial
R532	Chihuahua	Rancho El Uno	14/10/21	0	Dipodomys spectabilis	Heteromyidae	0	0	fossorial
R533	Chihuahua	Rancho El Uno	14/10/21	0	Onychomys arenicola	Cricetidae	0	0	terrestrial
R534	Sonora	Cananea	07/04/22	0.9	Mus musculus	Muridae	0	0	terrestrial
R535	Sonora	Cananea	07/04/22	0.9	Mus musculus	Muridae	0	0	terrestrial
R536	Sonora	Cananea	07/04/22	0.9	Mus musculus	Muridae	0	0	terrestrial
R537	Sonora	Cananea	07/04/22	0.9	Mus musculus	Muridae	0	0	terrestrial
R538	Sonora	Cananea	07/04/22	0.9	Mus musculus	Muridae	0	0	terrestrial
R539	Sonora	Cananea	07/04/22	0.9	Mus musculus	Muridae	1	0	terrestrial
R54	Sonora	Cananea	05/10/19	0.9	Mus musculus	Muridae	0	0	terrestrial
R540	Sonora	Cananea	07/04/22	0.9	Mus musculus	Muridae	0	0	terrestrial
R541	Sonora	Cananea	07/04/22	0.9	Mus musculus	Muridae	0	0	terrestrial
R542	Sonora	Cananea	07/04/22	0.9	Mus musculus	Muridae	2	0	terrestrial
R543	Sonora	Cananea	07/04/22	0.9	Mus musculus	Muridae	0	0	terrestrial
R544	Sonora	Cananea	07/04/22	0.9	Mus musculus	Muridae	0	0	terrestrial
R545	Sonora	Cananea	07/04/22	0.9	Mus musculus	Muridae	0	0	terrestrial
R546	Sonora	Cananea	07/04/22	0.9	Mus musculus	Muridae	1	0	terrestrial
R547	Sonora	Cananea	07/04/22	0.9	Mus musculus	Muridae	0	0	terrestrial
R548	Sonora	Cananea	07/04/22	0.9	Mus musculus	Muridae	0	0	terrestrial
R549	Sonora	Cananea	07/04/22	0.9	Mus musculus	Muridae	0	0	terrestrial
R55	Sonora	Cananea	05/10/19	0.9	Mus musculus	Muridae	0	0	terrestrial
R550	Sonora	Cananea	07/04/22	0.85	Mus musculus	Muridae	0	0	terrestrial
R551	Sonora	Cananea	07/04/22	0.85	Mus musculus	Muridae	0	0	terrestrial
R552	Sonora	Cananea	07/04/22	0.85	Mus musculus	Muridae	0	0	terrestrial
R553	Sonora	Cananea	07/04/22	0.85	Mus musculus	Muridae	0	0	terrestrial
R554	Sonora	Cananea	07/04/22	0.85	Mus musculus	Muridae	0	0	terrestrial
R555	Sonora	Cananea	07/04/22	0.85	Mus musculus	Muridae	0	0	terrestrial
R556	Sonora	Cananea	07/04/22	0.85	Mus musculus	Muridae	0	0	terrestrial
R557	Sonora	Cananea	07/04/22	0.85	Mus musculus	Muridae	0	0	terrestrial
R558	Sonora	Cananea	07/04/22	0.85	Mus musculus	Muridae	0	0	terrestrial
R559	Sonora	Cananea	07/04/22	0.85	Mus musculus	Muridae	0	0	terrestrial
R56	Sonora	Cananea	05/10/19	0.9	Mus musculus	Muridae	0	0	terrestrial
R560	Sonora	Cananea	07/04/22	0.85	Mus musculus	Muridae	0	0	terrestrial
R561	Sonora	Cananea	07/04/22	0.85	Mus musculus	Muridae	0	0	terrestrial
R562	Sonora	Cananea	07/04/22	0.85	Mus musculus	Muridae	0	0	terrestrial
R563	Sonora	Cananea	07/04/22	0.85	Sigmodon hispidus	Cricetidae	2	0	terrestrial
R564	Sonora	Cananea	07/04/22	0.85	Mus musculus	Muridae	0	0	terrestrial
R565	Sonora	Cananea	07/04/22	0.85	Mus musculus	Muridae	0	0	terrestrial
R566	Sonora	Cananea	07/04/22	0.85	Mus musculus	Muridae	0	0	terrestrial
R567	Sonora	Cananea	07/04/22	0.85	Mus musculus	Muridae	1	0	terrestrial
R568	Sonora	Cananea	07/04/22	0.85	Mus musculus	Muridae	0	0	terrestrial
R569	Sonora	Cananea	07/04/22	0.85	Mus musculus	Muridae	4	0	terrestrial
R57	Sonora	Cananea	05/10/19	0.9	Mus musculus	Muridae	0	0	terrestrial
R570	Sonora	Cananea	07/04/22	0.85	Mus musculus	Muridae	0	0	terrestrial
R571	Sonora	Cananea	07/04/22	0.85	Mus musculus	Muridae	0	0	terrestrial
R572	Sonora	Cananea	07/04/22	0.85	Mus musculus	Muridae	0	0	terrestrial
R573	Sonora	Cananea	07/04/22	0.85	Mus musculus	Muridae	0	0	terrestrial
R574	Sonora	Cananea	07/04/22	0.85	Mus musculus	Muridae	0	0	terrestrial
R575	Sonora	Cananea	07/04/22	0.88	Peromyscus maniculatus	Cricetidae	0	0	terrestrial
R576	Sonora	Cananea	07/04/22	0.88	Peromyscus maniculatus	Cricetidae	0	0	terrestrial
R577	Sonora	Cananea	07/04/22	0.88	Peromyscus maniculatus	Cricetidae	0	0	terrestrial
R578	Sonora	Cananea	07/04/22	0.5	Chaetodipus hispidus	Heteromyidae	1	0	terrestrial
R579	Sonora	Cananea	07/04/22	0.5	Xerospermophilus spilosoma	Sciuridae	0	0	terrestrial
R58	Sonora	Cananea	05/10/19	0.9	Mus musculus	Muridae	0	0	terrestrial
R580	Sonora	Cananea	08/04/22	0.9	Mus musculus	Muridae	0	0	terrestrial
R581	Sonora	Cananea	08/04/22	0.9	Mus musculus	Muridae	0	0	terrestrial
R582	Sonora	Cananea	08/04/22	0.9	Mus musculus	Muridae	0	0	terrestrial
R583	Sonora	Cananea	08/04/22	0.9	Mus musculus	Muridae	0	0	terrestrial
R584	Sonora	Cananea	08/04/22	0.9	Mus musculus	Muridae	1	0	terrestrial
R585	Sonora	Cananea	08/04/22	0.9	Mus musculus	Muridae	2	0	terrestrial
R586	Sonora	Cananea	08/04/22	0.9	Mus musculus	Muridae	0	0	terrestrial
R587	Sonora	Cananea	08/04/22	0.9	Mus musculus	Muridae	3	0	terrestrial
R588	Sonora	Cananea	08/04/22	0.9	Mus musculus	Muridae	0	0	terrestrial
R589	Sonora	Cananea	08/04/22	0.9	Mus musculus	Muridae	1	0	terrestrial
R59	Sonora	Cananea	05/10/19	0.9	Mus musculus	Muridae	0	0	terrestrial
R590	Sonora	Cananea	08/04/22	0.9	Mus musculus	Muridae	0	0	terrestrial
R591	Sonora	Cananea	08/04/22	0.9	Mus musculus	Muridae	0	0	terrestrial
R592	Sonora	Cananea	08/04/22	0.9	Mus musculus	Muridae	0	0	terrestrial
R593	Sonora	Cananea	08/04/22	0.9	Mus musculus	Muridae	0	0	terrestrial
R594	Sonora	Cananea	08/04/22	0.9	Mus musculus	Muridae	0	0	terrestrial
R595	Sonora	Cananea	08/04/22	0.9	Rattus rattus	Muridae	6	0	terrestrial
R596	Sonora	Cananea	08/04/22	0.85	Mus musculus	Muridae	1	0	terrestrial
R597	Sonora	Cananea	08/04/22	0.85	Mus musculus	Muridae	0	0	terrestrial
R598	Sonora	Cananea	08/04/22	0.85	Mus musculus	Muridae	2	0	terrestrial
R599	Sonora	Cananea	08/04/22	0.85	Mus musculus	Muridae	2	0	terrestrial
R6	Sonora	Rancho Los Fresnos	30/09/21	0	Chaetodipus hispidus	Heteromyidae	0	0	terrestrial
R60	Sonora	Cananea	05/10/19	0.9	Mus musculus	Muridae	0	0	terrestrial
R600	Sonora	Cananea	08/04/22	0.85	Mus musculus	Muridae	0	0	terrestrial
R601	Sonora	Cananea	08/04/22	0.85	Mus musculus	Muridae	0	0	terrestrial
R602	Sonora	Cananea	08/04/22	0.85	Mus musculus	Muridae	0	0	terrestrial
R603	Sonora	Cananea	08/04/22	0.85	Mus musculus	Muridae	21	0	terrestrial
R604	Sonora	Cananea	08/04/22	0.85	Mus musculus	Muridae	0	0	terrestrial
R605	Sonora	Cananea	08/04/22	0.85	Mus musculus	Muridae	0	0	terrestrial
R606	Sonora	Cananea	08/04/22	0.85	Mus musculus	Muridae	2	0	terrestrial
R607	Sonora	Cananea	08/04/22	0.85	Mus musculus	Muridae	2	0	terrestrial
R608	Sonora	Cananea	08/04/22	0.88	Peromyscus maniculatus	Cricetidae	0	0	terrestrial
R609	Sonora	Cananea	08/04/22	0.88	Onychomys torridus	Cricetidae	0	0	terrestrial
R61	Sonora	Cananea	05/10/19	0.9	Mus musculus	Muridae	0	0	terrestrial
R610	Sonora	Cananea	08/04/22	0.88	Onychomys leucogaster	Cricetidae	0	0	terrestrial
R611	Sonora	Cananea	08/04/22	0.88	Peromyscus maniculatus	Cricetidae	0	0	terrestrial
R612	Sonora	Cananea	08/04/22	0.88	Chaetodipus penicillatus	Heteromyidae	0	0	terrestrial
R613	Sonora	Cananea	08/04/22	0.5	Perognathus flavus	Heteromyidae	0	0	terrestrial
R614	Sonora	Cananea	08/04/22	0.5	Peromyscus maniculatus	Cricetidae	0	0	terrestrial
R615	Sonora	Cananea	08/04/22	0.5	Chaetodipus penicillatus	Heteromyidae	0	0	terrestrial
R616	Sonora	Cananea	08/04/22	0.5	Peromyscus maniculatus	Cricetidae	0	0	terrestrial
R617	Sonora	Cananea	08/04/22	0.5	Chaetodipus penicillatus	Heteromyidae	0	0	terrestrial
R618	Sonora	Cananea	09/04/22	0.9	Mus musculus	Muridae	0	0	terrestrial
R619	Sonora	Cananea	09/04/22	0.9	Mus musculus	Muridae	0	0	terrestrial
R62	Sonora	Cananea	05/10/19	0.9	Mus musculus	Muridae	0	0	terrestrial
R620	Sonora	Cananea	09/04/22	0.9	Mus musculus	Muridae	0	0	terrestrial
R621	Sonora	Cananea	09/04/22	0.9	Mus musculus	Muridae	0	0	terrestrial
R622	Sonora	Cananea	09/04/22	0.9	Mus musculus	Muridae	0	0	terrestrial
R623	Sonora	Cananea	09/04/22	0.9	Mus musculus	Muridae	0	0	terrestrial
R624	Sonora	Cananea	09/04/22	0.9	Mus musculus	Muridae	2	0	terrestrial
R625	Sonora	Cananea	09/04/22	0.9	Mus musculus	Muridae	1	0	terrestrial
R626	Sonora	Cananea	09/04/22	0.9	Mus musculus	Muridae	0	0	terrestrial
R627	Sonora	Cananea	09/04/22	0.85	Mus musculus	Muridae	0	0	terrestrial
R628	Sonora	Cananea	09/04/22	0.85	Mus musculus	Muridae	0	0	terrestrial
R629	Sonora	Cananea	09/04/22	0.85	Mus musculus	Muridae	0	0	terrestrial
R63	Sonora	Cananea	05/10/19	0.9	Mus musculus	Muridae	0	0	terrestrial
R630	Sonora	Cananea	09/04/22	0.85	Mus musculus	Muridae	0	0	terrestrial
R631	Sonora	Cananea	09/04/22	0.85	Peromyscus maniculatus	Cricetidae	0	0	terrestrial
R632	Sonora	Cananea	09/04/22	0.85	Mus musculus	Muridae	0	0	terrestrial
R633	Sonora	Cananea	09/04/22	0.85	Mus musculus	Muridae	1	0	terrestrial
R634	Sonora	Cananea	09/04/22	0.85	Sigmodon hispidus	Cricetidae	0	0	terrestrial
R635	Sonora	Cananea	09/04/22	0.85	Mus musculus	Muridae	0	0	terrestrial
R636	Sonora	Cananea	09/04/22	0.85	Mus musculus	Muridae	0	0	terrestrial
R637	Sonora	Cananea	09/04/22	0.88	Peromyscus maniculatus	Cricetidae	1	0	terrestrial
R638	Sonora	Cananea	09/04/22	0.88	Perognathus flavus	Heteromyidae	1	0	terrestrial
R639	Sonora	Cananea	09/04/22	0.5	Peromyscus maniculatus	Cricetidae	0	0	terrestrial
R64	Sonora	Cananea	05/10/19	0.9	Mus musculus	Muridae	0	0	terrestrial
R640	Sonora	Cananea	09/04/22	0.5	Peromyscus maniculatus	Cricetidae	0	0	terrestrial
R641	Sonora	Cananea	09/04/22	0.9	Mus musculus	Muridae	0	0	terrestrial
R642	Sonora	Cananea	09/04/22	0.9	Mus musculus	Muridae	0	0	terrestrial
R643	Sonora	Cananea	09/04/22	0.9	Mus musculus	Muridae	0	0	terrestrial
R644	Sonora	Cananea	09/04/22	0.9	Mus musculus	Muridae	0	0	terrestrial
R645	Sonora	Cananea	09/04/22	0.9	Mus musculus	Muridae	0	0	terrestrial
R647	Sonora	Ejido José María Morelos	10/04/22	0.5	Perognathus flavus	Heteromyidae	0	0	terrestrial
R648	Sonora	Ejido José María Morelos	10/04/22	0.5	Perognathus flavus	Heteromyidae	1	0	terrestrial
R649	Sonora	Ejido José María Morelos	10/04/22	0.5	Chaetodipus hispidus	Heteromyidae	0	0	terrestrial
R65	Sonora	Cananea	05/10/19	0.9	Mus musculus	Muridae	0	0	terrestrial
R650	Sonora	Ejido José María Morelos	10/04/22	0.5	Chaetodipus hispidus	Heteromyidae	1	0	terrestrial
R651	Sonora	Ejido José María Morelos	10/04/22	0.5	Perognathus flavus	Heteromyidae	1	0	terrestrial
R652	Sonora	Ejido José María Morelos	10/04/22	0.5	Perognathus flavus	Heteromyidae	3	0	terrestrial
R653	Sonora	Ejido José María Morelos	11/04/22	0.5	Perognathus flavus	Heteromyidae	0	0	terrestrial
R654	Sonora	Ejido José María Morelos	11/04/22	0.5	Perognathus flavus	Heteromyidae	0	0	terrestrial
R655	Sonora	Ejido José María Morelos	11/04/22	0.5	Perognathus flavus	Heteromyidae	1	0	terrestrial
R656	Sonora	Ejido José María Morelos	11/04/22	0.5	Perognathus flavus	Heteromyidae	1	0	terrestrial
R657	Sonora	Ejido José María Morelos	11/04/22	0.5	Perognathus flavus	Heteromyidae	0	0	terrestrial
R658	Sonora	Ejido José María Morelos	11/04/22	0.5	Perognathus flavus	Heteromyidae	3	0	terrestrial
R659	Sonora	Ejido José María Morelos	11/04/22	0.5	Chaetodipus hispidus	Heteromyidae	4	0	terrestrial
R66	Sonora	Cananea	05/10/19	0.9	Peromyscus maniculatus	Cricetidae	0	0	terrestrial
R660	Sonora	Ejido José María Morelos	11/04/22	0.5	Perognathus flavus	Heteromyidae	0	0	terrestrial
R661	Sonora	Ejido José María Morelos	11/04/22	0.5	Perognathus flavus	Heteromyidae	1	0	terrestrial
R662	Sonora	Ejido José María Morelos	11/04/22	0.5	Perognathus flavus	Heteromyidae	0	0	terrestrial
R663	Sonora	Ejido José María Morelos	11/04/22	0.5	Chaetodipus hispidus	Heteromyidae	7	0	terrestrial
R664	Sonora	Ejido José María Morelos	11/04/22	0.5	Chaetodipus hispidus	Heteromyidae	1	0	terrestrial
R665	Sonora	Ejido José María Morelos	11/04/22	0.5	Chaetodipus hispidus	Heteromyidae	1	0	terrestrial
R666	Sonora	Ejido José María Morelos	11/04/22	0.5	Chaetodipus hispidus	Heteromyidae	0	0	terrestrial
R667	Sonora	Ejido José María Morelos	11/04/22	0.5	Perognathus flavus	Heteromyidae	7	0	terrestrial
R668	Sonora	Ejido José María Morelos	11/04/22	0.5	Perognathus flavus	Heteromyidae	1	0	terrestrial
R669	Sonora	Ejido José María Morelos	12/04/22	0.5	Perognathus flavus	Heteromyidae	0	0	terrestrial
R67	Sonora	Cananea	05/10/19	0.9	Mus musculus	Muridae	0	0	terrestrial
R670	Sonora	Ejido José María Morelos	12/04/22	0.5	Perognathus flavus	Heteromyidae	2	0	terrestrial
R671	Sonora	Ejido José María Morelos	12/04/22	0.5	Perognathus flavus	Heteromyidae	1	0	terrestrial
R672	Sonora	Ejido José María Morelos	12/04/22	0.5	Perognathus flavus	Heteromyidae	0	0	terrestrial
R673	Sonora	Ejido José María Morelos	12/04/22	0.5	Perognathus flavus	Heteromyidae	0	0	terrestrial
R674	Sonora	Ejido José María Morelos	12/04/22	0.5	Perognathus flavus	Heteromyidae	0	0	terrestrial
R675	Sonora	Ejido José María Morelos	12/04/22	0.5	Xerospermophilus spilosoma	Sciuridae	0	0	terrestrial
R676	Sonora	Rancho Los Fresnos	12/04/22	0	Perognathus flavus	Heteromyidae	7	0	terrestrial
R677	Sonora	Rancho Los Fresnos	12/04/22	0	Perognathus flavus	Heteromyidae	0	0	terrestrial
R678	Sonora	Rancho Los Fresnos	12/04/22	0	Perognathus flavus	Heteromyidae	0	0	terrestrial
R679	Sonora	Rancho Los Fresnos	12/04/22	0	Peromyscus maniculatus	Cricetidae	0	0	terrestrial
R68	Sonora	Cananea	05/10/19	0.9	Mus musculus	Muridae	0	0	terrestrial
R680	Sonora	Rancho Los Fresnos	12/04/22	0	Perognathus flavus	Heteromyidae	1	0	terrestrial
R682	Sonora	Rancho Los Fresnos	15/04/22	0	Reithrodontomys montanus	Cricetidae	0	0	terrestrial
R683	Sonora	Rancho Los Fresnos	15/04/22	0	Perognathus flavus	Heteromyidae	2	0	terrestrial
R684	Sonora	Rancho Los Fresnos	16/04/22	0	Perognathus flavus	Heteromyidae	1	0	terrestrial
R685	Sonora	Rancho Los Fresnos	16/04/22	0	Perognathus flavus	Heteromyidae	2	0	terrestrial
R686	Sonora	Rancho Los Fresnos	16/04/22	0	Perognathus flavus	Heteromyidae	5	0	terrestrial
R687	Sonora	Rancho Los Fresnos	16/04/22	0	Perognathus flavus	Heteromyidae	1	0	terrestrial
R688	Sonora	Rancho Los Fresnos	16/04/22	0	Perognathus flavus	Heteromyidae	0	0	terrestrial
R689	Sonora	Rancho Los Fresnos	16/04/22	0	Perognathus flavus	Heteromyidae	0	0	terrestrial
R69	Sonora	Cananea	05/10/19	0.9	Mus musculus	Muridae	0	0	terrestrial
R690	Sonora	Rancho Los Fresnos	16/04/22	0	Chaetodipus hispidus	Heteromyidae	1	0	terrestrial
R691	Sonora	Rancho Los Fresnos	16/04/22	0	Perognathus flavus	Heteromyidae	1	0	terrestrial
R692	Sonora	Rancho Los Fresnos	16/04/22	0	Perognathus flavus	Heteromyidae	0	0	terrestrial
R693	Sonora	Rancho Los Fresnos	16/04/22	0	Perognathus flavus	Heteromyidae	0	0	terrestrial
R7	Sonora	Rancho Los Fresnos	30/09/21	0	Chaetodipus hispidus	Heteromyidae	0	0	terrestrial
R73	Sonora	Cananea	05/10/19	0.9	Mus musculus	Muridae	0	0	terrestrial
R74	Sonora	Cananea	05/10/19	0.9	Mus musculus	Muridae	0	0	terrestrial
R75	Sonora	Cananea	05/10/19	0.84	Mus musculus	Muridae	0	0	terrestrial
R76	Sonora	Cananea	05/10/19	0.9	Mus musculus	Muridae	0	0	terrestrial
R77	Sonora	Cananea	05/10/19	0.84	Mus musculus	Muridae	0	0	terrestrial
R78	Sonora	Cananea	05/10/19	0.9	Mus musculus	Muridae	0	0	terrestrial
R79	Sonora	Cananea	05/10/19	0.84	Mus musculus	Muridae	0	0	terrestrial
R8	Sonora	Rancho Los Fresnos	30/09/21	0	Chaetodipus hispidus	Heteromyidae	0	0	terrestrial
R80	Sonora	Cananea	05/10/19	0.84	Mus musculus	Muridae	0	0	terrestrial
R81	Sonora	Cananea	05/10/19	0.84	Mus musculus	Muridae	0	0	terrestrial
R82	Sonora	Cananea	05/10/19	0.84	Mus musculus	Muridae	0	0	terrestrial
R83	Sonora	Cananea	05/10/19	0.84	Mus musculus	Muridae	0	0	terrestrial
R84	Sonora	Cananea	05/10/19	0.84	Mus musculus	Muridae	0	0	terrestrial
R85	Sonora	Cananea	05/10/19	0.84	Mus musculus	Muridae	0	0	terrestrial
R86	Sonora	Cananea	05/10/19	0.84	Mus musculus	Muridae	0	0	terrestrial
R87	Sonora	Cananea	05/10/19	0.84	Mus musculus	Muridae	0	0	terrestrial
R88	Sonora	Cananea	05/10/19	0.84	Mus musculus	Muridae	0	0	terrestrial
R89	Sonora	Cananea	06/10/19	0.9	Mus musculus	Muridae	0	0	terrestrial
R9	Sonora	Rancho Los Fresnos	30/09/21	0	Chaetodipus hispidus	Heteromyidae	0	0	terrestrial
R90	Sonora	Cananea	06/10/19	0.9	Mus musculus	Muridae	0	0	terrestrial
R91	Sonora	Cananea	06/10/19	0.9	Mus musculus	Muridae	0	0	terrestrial
R92	Sonora	Cananea	06/10/19	0.9	Mus musculus	Muridae	0	0	terrestrial
R93	Sonora	Cananea	06/10/19	0.9	Mus musculus	Muridae	0	0	terrestrial
R94	Sonora	Cananea	06/10/19	0.9	Mus musculus	Muridae	0	0	terrestrial
R95	Sonora	Cananea	06/10/19	0.9	Mus musculus	Muridae	0	0	terrestrial
R96	Sonora	Cananea	06/10/19	0.9	Mus musculus	Muridae	0	0	terrestrial
R97	Sonora	Cananea	06/10/19	0.9	Mus musculus	Muridae	0	0	terrestrial
R98	Sonora	Cananea	06/10/19	0.9	Mus musculus	Muridae	0	0	terrestrial
R99	Sonora	Cananea	06/10/19	0.9	Mus musculus	Muridae	0	0	terrestrial
Ro1 PC	Baja California	Parque Nacional Constitución de 1817	12/03/18	0	Otospermophilus beecheyi	Sciuridae	3	12	fossorial
Ro10	Baja California	Parque Nacional Constitución de 1817	12/03/18	0	Peromyscus boylii	Cricetidae	0	0	terrestrial
Ro100	Baja California	Parque Nacional Constitución de 1817	13/03/18	0	Peromyscus boylii	Cricetidae	7	0	terrestrial
Ro101	Baja California	Parque Nacional Constitución de 1817	13/03/18	0	Peromyscus boylii	Cricetidae	1	0	terrestrial
Ro102	Baja California	Parque Nacional Constitución de 1817	13/03/18	0	Peromyscus boylii	Cricetidae	3	0	terrestrial
Ro103	Baja California	Parque Nacional Constitución de 1817	13/03/18	0	Peromyscus boylii	Cricetidae	2	0	terrestrial
Ro104	Baja California	Parque Nacional Constitución de 1817	14/03/18	0	Peromyscus boylii	Cricetidae	6	0	terrestrial
Ro105	Baja California	Parque Nacional Constitución de 1817	14/03/18	0	Peromyscus boylii	Cricetidae	5	0	terrestrial
Ro106	Baja California	Parque Nacional Constitución de 1817	14/03/18	0	Dipodomys simulans	Heteromyidae	0	0	terrestrial
Ro107	Baja California	Parque Nacional Constitución de 1817	14/03/18	0	Peromyscus boylii	Cricetidae	0	0	terrestrial
Ro108	Baja California	Parque Nacional Constitución de 1817	14/03/18	0	Peromyscus boylii	Cricetidae	2	0	terrestrial
Ro109	Baja California	Parque Nacional Constitución de 1817	14/03/18	0	Peromyscus boylii	Cricetidae	0	0	terrestrial
Ro11	Baja California	Parque Nacional Constitución de 1817	12/03/18	0	Peromyscus boylii	Cricetidae	0	0	terrestrial
Ro110	Baja California	Parque Nacional Constitución de 1817	14/03/18	0	Dipodomys simulans	Heteromyidae	0	0	terrestrial
Ro111	Baja California	Parque Nacional Constitución de 1817	14/03/18	0	Dipodomys simulans	Heteromyidae	0	0	terrestrial
Ro112	Baja California	Parque Nacional Constitución de 1817	14/03/18	0	Peromyscus boylii	Cricetidae	0	0	terrestrial
Ro113	Baja California	Parque Nacional Constitución de 1817	14/03/18	0	Peromyscus boylii	Cricetidae	0	0	terrestrial
Ro115	Baja California	Parque Nacional Constitución de 1817	14/03/18	0	Peromyscus crinitus	Cricetidae	0	0	terrestrial
Ro116	Baja California	Parque Nacional Constitución de 1817	14/03/18	0	Peromyscus boylii	Cricetidae	0	0	terrestrial
Ro117	Baja California	Parque Nacional Constitución de 1817	14/03/18	0	Peromyscus boylii	Cricetidae	0	0	terrestrial
RO118	Baja California	Tecolote	20/03/18	0	Otospermophilus beecheyi	Sciuridae	6	0	fossorial
Ro119	Baja California	Tecolote	20/03/18	0	Otospermophilus beecheyi	Sciuridae	1	0	fossorial
Ro12	Baja California	Parque Nacional Constitución de 1817	12/03/18	0	Peromyscus boylii	Cricetidae	0	0	terrestrial
Ro120	Baja California	Tecolote	22/03/18	0	Peromyscus boylii	Cricetidae	0	0	terrestrial
Ro121	Baja California	Tecolote	22/03/18	0	Dipodomys merriami	Heteromyidae	0	0	fossorial
Ro122	Baja California	Tecolote	22/03/18	0	Chaetodipus fallax	Heteromyidae	29	0	terrestrial
Ro123	Baja California	Tecolote	22/03/18	0	Peromyscus maniculatus	Cricetidae	0	0	terrestrial
Ro124	Baja California	Tecolote	22/03/18	0	Peromyscus maniculatus	Cricetidae	0	0	terrestrial
Ro125	Baja California	Tecolote	22/03/18	0	Peromyscus maniculatus	Cricetidae	0	0	terrestrial
Ro126	Baja California	Tecolote	22/03/18	0	Peromyscus maniculatus	Cricetidae	0	0	terrestrial
Ro127	Baja California	Tecolote	22/03/18	0	Peromyscus maniculatus	Cricetidae	0	0	terrestrial
Ro128	Baja California	Tecolote	22/03/18	0	Peromyscus maniculatus	Cricetidae	0	0	terrestrial
Ro129	Baja California	Tecolote	22/03/18	0	Dipodomys simulans	Heteromyidae	0	0	terrestrial
Ro13	Baja California	Parque Nacional Constitución de 1817	12/03/18	0	Peromyscus boylii	Cricetidae	1	0	terrestrial
Ro130	Baja California	Tecolote	22/03/18	0	Dipodomys merriami	Heteromyidae	0	0	fossorial
Ro131	Baja California	Tecolote	22/03/18	0	Dipodomys merriami	Heteromyidae	0	0	fossorial
Ro132	Baja California	Tecolote	22/03/18	0	Neotoma lepida	Cricetidae	0	0	terrestrial
Ro133	Baja California	Tecolote	22/03/18	0	Dipodomys merriami	Heteromyidae	0	0	fossorial
Ro134	Baja California	Tecolote	22/03/18	0	Dipodomys merriami	Heteromyidae	0	0	fossorial
Ro135	Baja California	Tecolote	22/03/18	0	Dipodomys merriami	Heteromyidae	0	0	fossorial
Ro137	Baja California	Tecolote	22/03/18	0	Dipodomys simulans	Heteromyidae	0	0	terrestrial
Ro138	Baja California	Tecolote	22/03/18	0	Dipodomys merriami	Heteromyidae	0	0	fossorial
Ro139	Baja California	Tecolote	22/03/18	0	Chaetodipus fallax	Heteromyidae	13	0	terrestrial
Ro14	Baja California	Parque Nacional Constitución de 1817	12/03/18	0	Peromyscus boylii	Cricetidae	3	0	terrestrial
Ro140	Baja California	Tecolote	22/03/18	0	Dipodomys merriami	Heteromyidae	0	0	fossorial
Ro141	Baja California	Tecolote	22/03/18	0	Dipodomys merriami	Heteromyidae	0	0	fossorial
Ro142	Baja California	Tecolote	22/03/18	0	Chaetodipus fallax	Heteromyidae	49	0	terrestrial
Ro143	Baja California	Tecolote	23/03/18	0	Peromyscus maniculatus	Cricetidae	0	0	terrestrial
Ro144	Baja California	Tecolote	23/03/18	0	Chaetodipus fallax	Heteromyidae	0	0	terrestrial
Ro145	Baja California	Tecolote	23/03/18	0	Dipodomys simulans	Heteromyidae	0	0	terrestrial
Ro146	Baja California	Tecolote	23/03/18	0	Peromyscus maniculatus	Cricetidae	0	0	terrestrial
Ro147	Baja California	Tecolote	23/03/18	0	Dipodomys merriami	Heteromyidae	0	0	fossorial
Ro148	Baja California	Tecolote	23/03/18	0	Peromyscus boylii	Cricetidae	0	0	terrestrial
Ro149	Baja California	Tecolote	23/03/18	0	Peromyscus maniculatus	Cricetidae	0	0	terrestrial
Ro15	Baja California	Parque Nacional Constitución de 1817	12/03/18	0	Peromyscus boylii	Cricetidae	0	0	terrestrial
Ro150	Baja California	Tecolote	23/03/18	0	Dipodomys merriami	Heteromyidae	0	0	fossorial
Ro151	Baja California	Tecolote	23/03/18	0	Peromyscus boylii	Cricetidae	0	0	terrestrial
Ro152	Baja California	Tecolote	23/03/18	0	Peromyscus maniculatus	Cricetidae	0	0	terrestrial
Ro153	Baja California	Tecolote	23/03/18	0	Mus musculus	Muridae	0	0	terrestrial
Ro154	Baja California	Tecolote	23/03/18	0	Dipodomys merriami	Heteromyidae	0	0	fossorial
Ro155	Baja California	Tecolote	23/03/18	0	Dipodomys merriami	Heteromyidae	0	0	fossorial
Ro156	Baja California	Tecolote	23/03/18	0	Peromyscus boylii	Cricetidae	0	0	terrestrial
Ro157	Baja California	Tecolote	23/03/18	0	Dipodomys merriami	Heteromyidae	0	0	fossorial
Ro16	Baja California	Parque Nacional Constitución de 1817	12/03/18	0	Peromyscus boylii	Cricetidae	0	0	terrestrial
Ro160	Baja California	Tecolote	23/03/18	0	Dipodomys merriami	Heteromyidae	0	0	fossorial
Ro161	Baja California	Tecolote	23/03/18	0	Dipodomys simulans	Heteromyidae	0	0	terrestrial
Ro162	Baja California	Tecolote	23/03/18	0	Dipodomys merriami	Heteromyidae	0	0	fossorial
Ro163	Baja California	Tecolote	23/03/18	0	Peromyscus maniculatus	Cricetidae	0	0	terrestrial
Ro164	Baja California	Tecolote	23/03/18	0	Dipodomys simulans	Heteromyidae	0	0	terrestrial
Ro165	Baja California	Tecolote	23/03/18	0	Peromyscus boylii	Cricetidae	0	0	terrestrial
Ro166	Baja California	Tecolote	23/03/18	0	Dipodomys merriami	Heteromyidae	0	0	fossorial
Ro167	Baja California	Tecolote	23/03/18	0	Chaetodipus fallax	Heteromyidae	0	0	terrestrial
Ro168	Baja California	Tecolote	23/03/18	0	Peromyscus maniculatus	Cricetidae	0	0	terrestrial
Ro169	Baja California	Tecolote	23/03/18	0	Dipodomys merriami	Heteromyidae	0	0	fossorial
Ro17	Baja California	Parque Nacional Constitución de 1817	12/03/18	0	Peromyscus boylii	Cricetidae	0	0	terrestrial
Ro170	Baja California	Tecolote	23/03/18	0	Dipodomys simulans	Heteromyidae	0	0	terrestrial
Ro171	Baja California	Tecolote	23/03/18	0	Peromyscus fraterculus	Cricetidae	2	0	semiarboreal
Ro172	Baja California	Tecolote	23/03/18	0	Dipodomys merriami	Heteromyidae	0	0	fossorial
Ro173	Baja California	Tecolote	23/03/18	0	Peromyscus maniculatus	Cricetidae	0	0	terrestrial
Ro174	Baja California	Tecolote	23/03/18	0	Mus musculus	Muridae	0	0	terrestrial
Ro175	Baja California	Tecolote	23/03/18	0	Peromyscus maniculatus	Cricetidae	0	0	terrestrial
Ro176	Baja California	Tecolote	23/03/18	0	Dipodomys merriami	Heteromyidae	0	0	fossorial
Ro177	Baja California	Tecolote	23/03/18	0	Peromyscus maniculatus	Cricetidae	0	0	terrestrial
Ro178	Baja California	Tecolote	23/03/18	0	Peromyscus maniculatus	Cricetidae	0	0	terrestrial
Ro179	Baja California	Tecolote	23/03/18	0	Dipodomys simulans	Heteromyidae	0	0	terrestrial
Ro18	Baja California	Parque Nacional Constitución de 1817	12/03/18	0	Peromyscus boylii	Cricetidae	0	0	terrestrial
Ro180	Baja California	Tecolote	23/03/18	0	Neotoma lepida	Cricetidae	0	0	terrestrial
Ro181	Baja California	Tecolote	23/03/18	0	Dipodomys simulans	Heteromyidae	0	0	terrestrial
Ro182	Baja California	Tecolote	23/03/18	0	Peromyscus boylii	Cricetidae	0	0	terrestrial
Ro183	Baja California	Tecolote	23/03/18	0	Peromyscus maniculatus	Cricetidae	0	0	terrestrial
Ro184	Baja California	Tecolote	23/03/18	0	Peromyscus fraterculus	Cricetidae	0	0	semiarboreal
Ro185	Baja California	Tecolote	23/03/18	0	Peromyscus boylii	Cricetidae	2	0	terrestrial
Ro186	Baja California	Tecolote	23/03/18	0	Peromyscus maniculatus	Cricetidae	0	0	terrestrial
Ro187	Baja California	Tecolote	23/03/18	0	Dipodomys merriami	Heteromyidae	0	0	fossorial
Ro188	Baja California	Tecolote	23/03/18	0	Dipodomys merriami	Heteromyidae	0	0	fossorial
Ro189	Baja California	Tecolote	23/03/18	0	Dipodomys merriami	Heteromyidae	0	0	fossorial
Ro19	Baja California	Parque Nacional Constitución de 1817	12/03/18	0	Peromyscus boylii	Cricetidae	0	0	terrestrial
Ro190	Baja California	Tecolote	23/03/18	0	Peromyscus boylii	Cricetidae	0	0	terrestrial
Ro191	Baja California	Tecolote	23/03/18	0	Peromyscus boylii	Cricetidae	0	0	terrestrial
Ro192	Baja California	Tecolote	23/03/18	0	Peromyscus fraterculus	Cricetidae	0	0	semiarboreal
Ro193	Baja California	Tecolote	24/03/18	0	Dipodomys simulans	Heteromyidae	0	0	terrestrial
Ro194	Baja California	Tecolote	24/03/18	0	Peromyscus maniculatus	Cricetidae	0	0	terrestrial
Ro195	Baja California	Tecolote	24/03/18	0	Peromyscus maniculatus	Cricetidae	0	0	terrestrial
Ro196	Baja California	Tecolote	24/03/18	0	Dipodomys simulans	Heteromyidae	0	0	terrestrial
Ro197	Baja California	Tecolote	24/03/18	0	Dipodomys simulans	Heteromyidae	0	0	terrestrial
Ro198	Baja California	Tecolote	24/03/18	0	Dipodomys simulans	Heteromyidae	0	0	terrestrial
Ro199	Baja California	Tecolote	24/03/18	0	Dipodomys merriami	Heteromyidae	0	0	fossorial
Ro2	Baja California	Parque Nacional Constitución de 1817	12/03/18	0	Peromyscus boylii	Cricetidae	0	0	terrestrial
Ro20	Baja California	Parque Nacional Constitución de 1817	12/03/18	0	Dipodomys simulans	Heteromyidae	0	1	terrestrial
Ro200	Baja California	Tecolote	24/03/18	0	Dipodomys merriami	Heteromyidae	0	0	fossorial
RO201	Baja California	Tecolote	24/03/18	0	Dipodomys simulans	Heteromyidae	0	0	terrestrial
RO202	Baja California	Tecolote	24/03/18	0	Peromyscus maniculatus	Cricetidae	0	0	terrestrial
RO203	Baja California	Tecolote	24/03/18	0	Dipodomys merriami	Heteromyidae	0	0	fossorial
Ro204	Baja California	Tecolote	24/03/18	0	Peromyscus boylii	Cricetidae	7	0	terrestrial
RO205	Baja California	Tecolote	24/03/18	0	Dipodomys merriami	Heteromyidae	0	0	fossorial
RO206	Baja California	Tecolote	24/03/18	0	Dipodomys simulans	Heteromyidae	0	0	terrestrial
RO207	Baja California	Tecolote	24/03/18	0	Dipodomys merriami	Heteromyidae	0	0	fossorial
RO208	Baja California	Tecolote	24/03/18	0	Peromyscus maniculatus	Cricetidae	0	0	terrestrial
RO209	Baja California	Tecolote	24/03/18	0	Dipodomys merriami	Heteromyidae	0	0	fossorial
Ro21	Baja California	Parque Nacional Constitución de 1817	12/03/18	0	Peromyscus boylii	Cricetidae	0	0	terrestrial
RO210	Baja California	Tecolote	24/03/18	0	Dipodomys merriami	Heteromyidae	0	0	fossorial
RO211	Baja California	Tecolote	24/03/18	0	Dipodomys simulans	Heteromyidae	0	0	terrestrial
RO212	Baja California	Tecolote	24/03/18	0	Dipodomys simulans	Heteromyidae	0	0	terrestrial
RO213	Baja California	Tecolote	24/03/18	0	Dipodomys simulans	Heteromyidae	0	0	terrestrial
RO214	Baja California	Tecolote	24/03/18	0	Dipodomys merriami	Heteromyidae	0	0	fossorial
RO215	Baja California	Tecolote	24/03/18	0	Dipodomys merriami	Heteromyidae	0	0	fossorial
RO216	Baja California	Tecolote	24/03/18	0	Dipodomys merriami	Heteromyidae	0	0	fossorial
RO217	Baja California	Tecolote	24/03/18	0	Dipodomys merriami	Heteromyidae	0	0	fossorial
RO218	Baja California	Tecolote	24/03/18	0	Dipodomys merriami	Heteromyidae	0	0	fossorial
RO219	Baja California	Tecolote	24/03/18	0	Dipodomys merriami	Heteromyidae	0	0	fossorial
Ro22	Baja California	Parque Nacional Constitución de 1817	12/03/18	0	Peromyscus boylii	Cricetidae	0	0	terrestrial
RO220	Baja California	Ojos Negros	24/03/18	0.5	Mus musculus	Muridae	0	0	terrestrial
RO221	Baja California	Ojos Negros	24/03/18	0.5	Mus musculus	Muridae	0	0	terrestrial
RO222	Baja California	Ojos Negros	24/03/18	0.5	Mus musculus	Muridae	0	0	terrestrial
RO223	Baja California	Ojos Negros	24/03/18	0.5	Mus musculus	Muridae	0	0	terrestrial
RO224	Baja California	Puerto trampa	24/03/18	0.5	Mus musculus	Muridae	0	0	terrestrial
RO225	Baja California	Puerto trampa	24/03/18	0.5	Mus musculus	Muridae	0	0	terrestrial
Ro23	Baja California	Parque Nacional Constitución de 1817	12/03/18	0	Peromyscus boylii	Cricetidae	0	0	terrestrial
Ro24	Baja California	Parque Nacional Constitución de 1817	12/03/18	0	Dipodomys simulans	Heteromyidae	0	0	terrestrial
Ro26	Baja California	Parque Nacional Constitución de 1817	12/03/18	0	Peromyscus boylii	Cricetidae	0	0	terrestrial
Ro27	Baja California	Parque Nacional Constitución de 1817	12/03/18	0	Peromyscus crinitus	Cricetidae	0	0	terrestrial
Ro29	Baja California	Parque Nacional Constitución de 1817	12/03/18	0	Peromyscus crinitus	Cricetidae	0	0	terrestrial
Ro3	Baja California	Parque Nacional Constitución de 1817	12/03/18	0	Peromyscus boylii	Cricetidae	0	0	terrestrial
Ro30	Baja California	Parque Nacional Constitución de 1817	12/03/18	0	Peromyscus boylii	Cricetidae	0	0	terrestrial
Ro31	Baja California	Parque Nacional Constitución de 1817	12/03/18	0	Peromyscus boylii	Cricetidae	0	0	terrestrial
Ro32	Baja California	Parque Nacional Constitución de 1817	12/03/18	0	Peromyscus boylii	Cricetidae	0	0	terrestrial
Ro33	Baja California	Parque Nacional Constitución de 1817	12/03/18	0	Peromyscus boylii	Cricetidae	0	0	terrestrial
Ro34	Baja California	Parque Nacional Constitución de 1817	12/03/18	0	Peromyscus boylii	Cricetidae	0	0	terrestrial
Ro35	Baja California	Parque Nacional Constitución de 1817	12/03/18	0	Peromyscus maniculatus	Cricetidae	0	0	terrestrial
Ro36	Baja California	Parque Nacional Constitución de 1817	12/03/18	0	Peromyscus boylii	Cricetidae	1	72	terrestrial
Ro37	Baja California	Parque Nacional Constitución de 1817	12/03/18	0	Peromyscus boylii	Cricetidae	2	0	terrestrial
Ro38	Baja California	Parque Nacional Constitución de 1817	12/03/18	0	Peromyscus boylii	Cricetidae	0	0	terrestrial
Ro39	Baja California	Parque Nacional Constitución de 1817	12/03/18	0	Peromyscus boylii	Cricetidae	1	0	terrestrial
Ro4	Baja California	Parque Nacional Constitución de 1817	12/03/18	0	Peromyscus boylii	Cricetidae	0	0	terrestrial
Ro40	Baja California	Parque Nacional Constitución de 1817	12/03/18	0	Peromyscus boylii	Cricetidae	0	0	terrestrial
Ro41	Baja California	Parque Nacional Constitución de 1817	12/03/18	0	Peromyscus boylii	Cricetidae	0	0	terrestrial
Ro42	Baja California	Parque Nacional Constitución de 1817	12/03/18	0	Peromyscus boylii	Cricetidae	0	0	terrestrial
Ro43	Baja California	Parque Nacional Constitución de 1817	12/03/18	0	Peromyscus boylii	Cricetidae	0	0	terrestrial
Ro44	Baja California	Parque Nacional Constitución de 1817	12/03/18	0	Peromyscus crinitus	Cricetidae	0	0	terrestrial
Ro45	Baja California	Parque Nacional Constitución de 1817	12/03/18	0	Peromyscus boylii	Cricetidae	6	0	terrestrial
Ro46	Baja California	Parque Nacional Constitución de 1817	12/03/18	0	Peromyscus boylii	Cricetidae	0	0	terrestrial
Ro47	Baja California	Parque Nacional Constitución de 1817	12/03/18	0	Peromyscus boylii	Cricetidae	0	0	terrestrial
Ro48	Baja California	Parque Nacional Constitución de 1817	12/03/18	0	Peromyscus boylii	Cricetidae	0	0	terrestrial
Ro49	Baja California	Parque Nacional Constitución de 1817	12/03/18	0	Peromyscus boylii	Cricetidae	0	0	terrestrial
Ro5	Baja California	Parque Nacional Constitución de 1817	12/03/18	0	Peromyscus boylii	Cricetidae	0	0	terrestrial
Ro50	Baja California	Parque Nacional Constitución de 1817	12/03/18	0	Peromyscus boylii	Cricetidae	0	0	terrestrial
Ro51	Baja California	Parque Nacional Constitución de 1817	12/03/18	0	Peromyscus boylii	Cricetidae	0	0	terrestrial
Ro52	Baja California	Parque Nacional Constitución de 1817	12/03/18	0	Peromyscus boylii	Cricetidae	0	0	terrestrial
Ro53	Baja California	Parque Nacional Constitución de 1817	12/03/18	0	Peromyscus boylii	Cricetidae	0	0	terrestrial
Ro54	Baja California	Parque Nacional Constitución de 1817	13/03/18	0	Peromyscus boylii	Cricetidae	0	0	terrestrial
Ro55	Baja California	Parque Nacional Constitución de 1817	13/03/18	0	Peromyscus boylii	Cricetidae	0	0	terrestrial
Ro56	Baja California	Parque Nacional Constitución de 1817	13/03/18	0	Peromyscus boylii	Cricetidae	4	0	terrestrial
Ro57	Baja California	Parque Nacional Constitución de 1817	13/03/18	0	Dipodomys simulans	Heteromyidae	0	0	terrestrial
Ro58	Baja California	Parque Nacional Constitución de 1817	13/03/18	0	Peromyscus boylii	Cricetidae	0	0	terrestrial
Ro59	Baja California	Parque Nacional Constitución de 1817	13/03/18	0	Peromyscus boylii	Cricetidae	0	0	terrestrial
Ro6	Baja California	Parque Nacional Constitución de 1817	13/03/18	0	Peromyscus maniculatus	Cricetidae	3	0	terrestrial
Ro60	Baja California	Parque Nacional Constitución de 1817	13/03/18	0	Peromyscus boylii	Cricetidae	0	0	terrestrial
Ro61	Baja California	Parque Nacional Constitución de 1817	13/03/18	0	Peromyscus boylii	Cricetidae	1	0	terrestrial
Ro62	Baja California	Parque Nacional Constitución de 1817	13/03/18	0	Peromyscus maniculatus	Cricetidae	0	0	terrestrial
Ro63	Baja California	Parque Nacional Constitución de 1817	13/03/18	0	Peromyscus boylii	Cricetidae	0	0	terrestrial
Ro64	Baja California	Parque Nacional Constitución de 1817	13/03/18	0	Peromyscus boylii	Cricetidae	1	0	terrestrial
Ro65	Baja California	Parque Nacional Constitución de 1817	13/03/18	0	Peromyscus boylii	Cricetidae	0	0	terrestrial
Ro66	Baja California	Parque Nacional Constitución de 1817	13/03/18	0	Peromyscus boylii	Cricetidae	0	0	terrestrial
Ro67	Baja California	Parque Nacional Constitución de 1817	13/03/18	0	Neotamias merriami	Sciuridae	0	0	terrestrial
Ro68	Baja California	Parque Nacional Constitución de 1817	13/03/18	0	Peromyscus boylii	Cricetidae	0	0	terrestrial
Ro69	Baja California	Parque Nacional Constitución de 1817	13/03/18	0	Peromyscus boylii	Cricetidae	0	0	terrestrial
Ro7	Baja California	Parque Nacional Constitución de 1817	13/03/18	0	Peromyscus boylii	Cricetidae	0	0	terrestrial
Ro70	Baja California	Parque Nacional Constitución de 1817	13/03/18	0	Peromyscus boylii	Cricetidae	0	0	terrestrial
Ro71	Baja California	Parque Nacional Constitución de 1817	13/03/18	0	Peromyscus boylii	Cricetidae	0	0	terrestrial
Ro72	Baja California	Parque Nacional Constitución de 1817	13/03/18	0	Peromyscus boylii	Cricetidae	0	0	terrestrial
Ro73	Baja California	Parque Nacional Constitución de 1817	13/03/18	0	Peromyscus boylii	Cricetidae	0	0	terrestrial
Ro74	Baja California	Parque Nacional Constitución de 1817	13/03/18	0	Neotamias merriami	Sciuridae	0	0	terrestrial
Ro75	Baja California	Parque Nacional Constitución de 1817	13/03/18	0	Peromyscus boylii	Cricetidae	0	0	terrestrial
Ro76	Baja California	Parque Nacional Constitución de 1817	13/03/18	0	Dipodomys simulans	Heteromyidae	0	0	terrestrial
Ro77	Baja California	Parque Nacional Constitución de 1817	13/03/18	0	Peromyscus boylii	Cricetidae	0	0	terrestrial
Ro78	Baja California	Parque Nacional Constitución de 1817	13/03/18	0	Peromyscus boylii	Cricetidae	0	0	terrestrial
Ro79	Baja California	Parque Nacional Constitución de 1817	13/03/18	0	Peromyscus boylii	Cricetidae	0	0	terrestrial
Ro8	Baja California	Parque Nacional Constitución de 1817	13/03/18	0	Peromyscus boylii	Cricetidae	0	0	terrestrial
Ro80	Baja California	Parque Nacional Constitución de 1817	13/03/18	0	Peromyscus boylii	Cricetidae	2	0	terrestrial
Ro81	Baja California	Parque Nacional Constitución de 1817	13/03/18	0	Peromyscus boylii	Cricetidae	3	0	terrestrial
Ro82	Baja California	Parque Nacional Constitución de 1817	13/03/18	0	Peromyscus maniculatus	Cricetidae	0	0	terrestrial
Ro83	Baja California	Parque Nacional Constitución de 1817	13/03/18	0	Neotamias merriami	Sciuridae	0	0	terrestrial
Ro84	Baja California	Parque Nacional Constitución de 1817	13/03/18	0	Dipodomys merriami	Heteromyidae	0	0	fossorial
Ro85	Baja California	Parque Nacional Constitución de 1817	13/03/18	0	Peromyscus boylii	Cricetidae	2	0	terrestrial
Ro86	Baja California	Parque Nacional Constitución de 1817	13/03/18	0	Peromyscus boylii	Cricetidae	3	10	terrestrial
Ro87	Baja California	Parque Nacional Constitución de 1817	13/03/18	0	Peromyscus boylii	Cricetidae	0	0	terrestrial
Ro88	Baja California	Parque Nacional Constitución de 1817	13/03/18	0	Neotamias merriami	Sciuridae	0	0	terrestrial
Ro89	Baja California	Parque Nacional Constitución de 1817	13/03/18	0	Peromyscus boylii	Cricetidae	5	1	terrestrial
Ro9	Baja California	Parque Nacional Constitución de 1817	13/03/18	0	Peromyscus boylii	Cricetidae	0	0	terrestrial
Ro90	Baja California	Parque Nacional Constitución de 1817	13/03/18	0	Peromyscus boylii	Cricetidae	5	0	terrestrial
Ro91	Baja California	Parque Nacional Constitución de 1817	13/03/18	0	Peromyscus boylii	Cricetidae	2	0	terrestrial
Ro92	Baja California	Parque Nacional Constitución de 1817	13/03/18	0	Peromyscus boylii	Cricetidae	0	0	terrestrial
Ro93	Baja California	Parque Nacional Constitución de 1817	13/03/18	0	Peromyscus boylii	Cricetidae	1	0	terrestrial
Ro94	Baja California	Parque Nacional Constitución de 1817	13/03/18	0	Peromyscus boylii	Cricetidae	1	0	terrestrial
Ro95	Baja California	Parque Nacional Constitución de 1817	13/03/18	0	Peromyscus boylii	Cricetidae	2	0	terrestrial
Ro96	Baja California	Parque Nacional Constitución de 1817	13/03/18	0	Peromyscus boylii	Cricetidae	1	0	terrestrial
Ro97	Baja California	Parque Nacional Constitución de 1817	13/03/18	0	Peromyscus boylii	Cricetidae	1	0	terrestrial
Ro98	Baja California	Parque Nacional Constitución de 1817	13/03/18	0	Peromyscus boylii	Cricetidae	2	0	terrestrial
Ro99	Baja California	Parque Nacional Constitución de 1817	13/03/18	0	Peromyscus boylii	Cricetidae	3	0	terrestrial
SPO135	Chihuahua	SPO	19/10/19	0	Neotoma albigula	Cricetidae	0	0	terrestrial
SPO136	Chihuahua	SPO	19/10/19	0	Peromyscus maniculatus	Cricetidae	0	0	terrestrial
SPO137	Chihuahua	SPO	19/10/19	0	Chaetodipus intermedius	Heteromyidae	0	0	terrestrial
SPO138	Chihuahua	SPO	19/10/19	0	Reithrodontomys fulvescens	Cricetidae	0	0	semiarboreal
SPO139	Chihuahua	SPO	19/10/19	0	Neotoma albigula	Cricetidae	0	0	terrestrial
SPO140	Chihuahua	SPO	19/10/19	0	Neotoma albigula	Cricetidae	0	0	terrestrial
SPO141	Chihuahua	SPO	19/10/19	0	Peromyscus eremicus	Cricetidae	0	0	semiarboreal
SPO142	Chihuahua	SPO	19/10/19	0	Neotoma albigula	Cricetidae	0	0	terrestrial
SPO143	Chihuahua	SPO	19/10/19	0	Perognathus flavus	Heteromyidae	0	0	terrestrial
SPO144	Chihuahua	SPO	19/10/19	0	Peromyscus maniculatus	Cricetidae	0	0	terrestrial
SPO145	Chihuahua	SPO	19/10/19	0	Chaetodipus intermedius	Heteromyidae	0	0	terrestrial
SPO146	Chihuahua	SPO	20/10/19	0	Neotoma albigula	Cricetidae	0	0	terrestrial
SPO147	Chihuahua	SPO	20/10/19	0	Reithrodontomys fulvescens	Cricetidae	0	0	semiarboreal
SPO148	Chihuahua	SPO	20/10/19	0	Neotoma albigula	Cricetidae	0	0	terrestrial
SPO149	Chihuahua	SPO	20/10/19	0	Neotoma albigula	Cricetidae	0	0	terrestrial
SPO150	Chihuahua	SPO	20/10/19	0	Neotoma albigula	Cricetidae	0	0	terrestrial
SPO151	Chihuahua	SPO	20/10/19	0	Neotoma mexicana	Cricetidae	0	0	terrestrial
SPO153	Chihuahua	SPO	20/10/19	0	Onychomys arenicola	Cricetidae	0	0	terrestrial
SPO154	Chihuahua	SPO	20/10/19	0	Chaetodipus penicillatus	Heteromyidae	0	0	terrestrial
SPO155	Chihuahua	SPO	20/10/19	0	Onychomys arenicola	Cricetidae	0	0	terrestrial
SPO156	Chihuahua	SPO	20/10/19	0	Onychomys arenicola	Cricetidae	0	0	terrestrial
SPO157	Chihuahua	SPO	20/10/19	0	Onychomys arenicola	Cricetidae	0	0	terrestrial
SPO158	Chihuahua	SPO	20/10/19	0	Neotoma albigula	Cricetidae	0	0	terrestrial
SPO159	Chihuahua	SPO	20/10/19	0	Neotoma albigula	Cricetidae	0	0	terrestrial
SPO160	Chihuahua	SPO	20/10/19	0	Neotoma albigula	Cricetidae	0	0	terrestrial
SPO161	Chihuahua	SPO	20/10/19	0	Dipodomys merriami	Heteromyidae	0	0	fossorial
U1	Chihuahua	Rancho El Uno	29/02/20	0	Peromyscus maniculatus	Cricetidae	0	0	terrestrial
U10	Chihuahua	Rancho El Uno	01/03/20	0	Peromyscus leucopus	Cricetidae	0	0	semiarboreal
U11	Chihuahua	Rancho El Uno	01/03/20	0	Dipodomys merriami	Heteromyidae	0	0	fossorial
U12	Chihuahua	Rancho El Uno	01/03/20	0	Onychomys leucogaster	Cricetidae	1	0	terrestrial
U13	Chihuahua	Rancho El Uno	01/03/20	0	Peromyscus leucopus	Cricetidae	0	0	semiarboreal
U14	Chihuahua	Rancho El Uno	01/03/20	0	Reithrodontomys fulvescens	Cricetidae	0	0	semiarboreal
U15	Chihuahua	Rancho El Uno	01/03/20	0	Peromyscus leucopus	Cricetidae	0	0	semiarboreal
U16	Chihuahua	Rancho El Uno	01/03/20	0	Perognathus flavus	Heteromyidae	0	0	terrestrial
U17	Chihuahua	Rancho El Uno	01/03/20	0	Peromyscus maniculatus	Cricetidae	0	0	terrestrial
U18	Chihuahua	Rancho El Uno	01/03/20	0	Perognathus flavus	Heteromyidae	0	0	terrestrial
U19	Chihuahua	Rancho El Uno	01/03/20	0	Perognathus flavus	Heteromyidae	0	0	terrestrial
U2	Chihuahua	Rancho El Uno	29/02/20	0	Peromyscus maniculatus	Cricetidae	0	0	terrestrial
U3	Chihuahua	Rancho El Uno	29/02/20	0	Peromyscus maniculatus	Cricetidae	0	0	terrestrial
U4	Chihuahua	Rancho El Uno	29/02/20	0	Peromyscus maniculatus	Cricetidae	0	0	terrestrial
U5	Chihuahua	Rancho El Uno	29/02/20	0	Peromyscus maniculatus	Cricetidae	0	0	terrestrial
U6	Chihuahua	Rancho El Uno	29/02/20	0	Chaetodipus intermedius	Heteromyidae	0	0	terrestrial
U7	Chihuahua	Rancho El Uno	29/02/20	0	Peromyscus maniculatus	Cricetidae	0	0	terrestrial
U8	Chihuahua	Rancho El Uno	01/03/20	0	Peromyscus maniculatus	Cricetidae	0	0	terrestrial
U9	Chihuahua	Rancho El Uno	01/03/20	0	Reithrodontomys fulvescens	Cricetidae	0	0	semiarboreal
